# Supplementary material for: Diethyl 2,6-dimethyl­pyridine-3,5-dicarboxyl­ate at 100 K
Source: Acta Crystallogr Sect E Struct Rep Online. 2009 Sep 26;65(Pt 10):o2528. doi: 10.1107/S1600536809037349 (PMC2970443; doi:10.1107/S1600536809037349)
Supplement: Supplementary file 1 [file e-65-o2528-sup1.cif]

##############################################################################
###                                                                        ###
###        Electronic paper (Acta Crystallographica Section E)             ###
###                                                                        ###
##############################################################################
#                                                                            #
# This CIF contains the data in a paper accepted for publication in Acta     #
# Crystallographica Section E. It conforms to the requirements of Notes      #
# for Authors for Section E, and has been peer reviewed under the auspices   #
# of the IUCr Commission on Journals.                                        #
#                                                                            #
# Full details of the Crystallographic Information File format               #
# are given in the paper "The Crystallographic Information File (CIF):       #
# a New Standard Archive File for Crystallography" by S. R. Hall, F. H.      #
# Allen and I. D. Brown [Acta Cryst. (1991), A47, 655-685].                  #
#                                                                            #
# The current version of the core CIF dictionary is obtainable from          #
# ftp://ftp.iucr.org/pub/cif_core.dic. The current version number is 2.4.    #
#                                                                            #
# Software is freely available for graphical display of the structure(s) in  #
# this CIF.  For information consult the CIF home page http://www.iucr.org/  #
# cif/home.html                                                              #
#                                                                            #
# This file may be used for bona fide research purposes within the           #
# scientific community so long as proper attribution is given to the journal # 
# article from which it was obtained.                                        #
#                                                                            #
##############################################################################
                                             
data_global
_audit_creation_method     'WinGX routine-INITIALISE'
_journal_date_recd_electronic     2009-09-14
_journal_date_accepted     2009-09-15
_journal_name_full     'Acta Crystallographica, Section E'
_journal_year     2009
_journal_volume     65
_journal_issue     10
_journal_page_first     o2528
_journal_page_last     o2528
_journal_paper_category     QO
_journal_coeditor_code     HB5104
_publ_contact_author_name     'Ratiba, Belhouas'
_publ_contact_author_address
;
Facult\'e de Chimie, USTHB, BP32, El-Alia, Bab-Ezzouar,
Alger, Alg\'eria.
;
_publ_contact_author_email     belhouas.ratiba@yahoo.fr
_publ_contact_author_fax     '00 (213) 31 81 88 16'
_publ_contact_author_phone     '00 (213) 774 45 27 14'
_publ_section_title
;
Diethyl 2,6-dimethylpyridine-3,5-dicarboxylate
;
loop_
    _publ_author_name
    _publ_author_address
    'Wassima Ghalem'
;
Laboratoire des Produits Naturels d'Origine V\'eg\'etale
et de Synth\`ese Organique
PHYSYNOR
Universit\'e Mentouri-Constantine
25000 Constantine
Algeria
;
    'Ratiba Belhouas'
;
Facult\'e de Chimie, USTHB, BP32, El-Alia, Bab-Ezzouar,
Alger, Algeria
;
    'Raouf Boulcina'
;
Laboratoire des Produits Naturels d'Origine V\'eg\'etale
et de Synth\`ese Organique
PHYSYNOR
Universit\'e Mentouri-Constantine
25000 Constantine
Algeria
;
    'Sofiane  Bouacida'
;
Unit\'e de Recherche de Chimie de l'Environnement et Mol\'eculaire Structurale,
CHEMS, Universit\'e Mentouri-Constantine
25000 Algeria.
;
    'Abdelmadjid Debache'
;
Laboratoire des Produits Naturels d'Origine V\'eg\'etale
et de Synth\`ese Organique
PHYSYNOR
Universit\'e Mentouri-Constantine
25000 Constantine
Algeria
;
data_I
_chemical_name_systematic
;
Diethyl 2,6-dimethylpyridine-3,5-dicarboxylate
;
_chemical_name_common     ?
_chemical_formula_moiety     'C13 H17 N1 O4'
_chemical_formula_sum     'C13 H17 N O4'
_chemical_formula_iupac     'C13 H17 N1 O4'
_chemical_formula_weight     251.28
_chemical_melting_point     ?
_symmetry_cell_setting     monoclinic
_symmetry_space_group_name_H-M     'P 21/c'
_symmetry_space_group_name_Hall     '-P 2ybc'
loop_
    _symmetry_equiv_pos_site_id
    _symmetry_equiv_pos_as_xyz
    1 x,y,z
    2 -x,1/2+y,1/2-z
    3 -x,-y,-z
    4 x,1/2-y,1/2+z
_cell_length_a     4.5380(6)
_cell_length_b     15.440(2)
_cell_length_c     18.722(2)
_cell_angle_alpha     90.00
_cell_angle_beta     90.502(6)
_cell_angle_gamma     90.00
_cell_volume     1311.7(3)
_cell_formula_units_Z     4
_cell_measurement_reflns_used     4103
_cell_measurement_theta_min     2.54
_cell_measurement_theta_max     27.35
_cell_measurement_temperature     100(2)
_exptl_crystal_description     Block
_exptl_crystal_colour     White
_exptl_crystal_size_max     0.58
_exptl_crystal_size_mid     0.34
_exptl_crystal_size_min     0.25
_exptl_crystal_density_diffrn     1.272
_exptl_crystal_density_meas     ?
_exptl_crystal_density_method     'not measured'
_exptl_crystal_F_000     536
_exptl_absorpt_coefficient_mu     0.094
_exptl_absorpt_correction_type     multi-scan
_exptl_absorpt_process_details     '(SADABS; Sheldrick, 2002)'
_exptl_absorpt_correction_T_min     0.942
_exptl_absorpt_correction_T_max     0.977
_exptl_special_details
;
;
_diffrn_ambient_temperature     100(2)
_diffrn_radiation_type     MoK\a
_diffrn_radiation_wavelength     0.71073
_diffrn_radiation_source     'fine-focus sealed tube'
_diffrn_radiation_monochromator     graphite
_diffrn_measurement_device_type     'Bruker APEXII'
_diffrn_measurement_method     'CCD rotation images, thin slices'
_diffrn_detector_area_resol_mean     10.0
_diffrn_reflns_number     9968
_diffrn_reflns_av_R_equivalents     0.0377
_diffrn_reflns_av_sigmaI/netI     0.0363
_diffrn_reflns_theta_min     2.54
_diffrn_reflns_theta_max     27.56
_diffrn_reflns_theta_full     27.56
_diffrn_measured_fraction_theta_max     0.987
_diffrn_measured_fraction_theta_full     0.987
_diffrn_reflns_limit_h_min     -4
_diffrn_reflns_limit_h_max     5
_diffrn_reflns_limit_k_min     -19
_diffrn_reflns_limit_k_max     19
_diffrn_reflns_limit_l_min     -24
_diffrn_reflns_limit_l_max     24
_diffrn_standards_number     ?
_diffrn_standards_interval_count     ?
_diffrn_standards_interval_time     ?
_diffrn_standards_decay_%     ?
_refine_special_details
;
Refinement of <i>F</i>^2^ against ALL reflections. The weighted <i>R</i>-factor
<i>wR</i> and goodness of fit <i>S</i> are based on <i>F</i>^2^, conventional
<i>R</i>-factors <i>R</i> are based on <i>F</i>, with <i>F</i> set to zero for
negative <i>F</i>^2^. The threshold expression of <i>F</i>^2^ >
\s(<i>F</i>^2^) is used only for calculating <i>R</i>-factors(gt) <i>etc</i>.
and is not relevant to the choice of reflections for refinement.
<i>R</i>-factors based on <i>F</i>^2^ are statistically about twice as large
as those based on <i>F</i>, and <i>R</i>- factors based on ALL data will be
even larger.
;
_reflns_number_total     2977
_reflns_number_gt     2442
_reflns_threshold_expression     I>2\s(I)
_refine_ls_structure_factor_coef     Fsqd
_refine_ls_matrix_type     full
_refine_ls_R_factor_gt     0.0475
_refine_ls_wR_factor_ref     0.128
_refine_ls_goodness_of_fit_ref     1.038
_refine_ls_restrained_S_all     1.038
_refine_ls_number_reflns     2977
_refine_ls_number_parameters     170
_refine_ls_number_restraints     0
_refine_ls_hydrogen_treatment     mixed
_refine_ls_weighting_scheme     calc
_refine_ls_weighting_details
         'calc w=1/[\s^2^(Fo^2^)+(0.0665P)^2^+0.4357P] where P=(Fo^2^+2Fc^2^)/3'
_atom_sites_solution_hydrogens     difmap
_atom_sites_solution_primary     direct
_atom_sites_solution_secondary     difmap
_refine_ls_shift/su_max     0
_refine_ls_shift/su_mean     0.001
_refine_diff_density_max     0.353
_refine_diff_density_min     -0.226
_refine_ls_extinction_method     none
loop_
    _atom_type_symbol
    _atom_type_description
    _atom_type_scat_dispersion_real
    _atom_type_scat_dispersion_imag
    _atom_type_scat_source
    C C 0.0033 0.0016 'International Tables Vol C Tables 4.2.6.8 and 6.1.1.4'
    H H 0 0 'International Tables Vol C Tables 4.2.6.8 and 6.1.1.4'
    N N 0.0061 0.0033 'International Tables Vol C Tables 4.2.6.8 and 6.1.1.4'
    O O 0.0106 0.006 'International Tables Vol C Tables 4.2.6.8 and 6.1.1.4'
_computing_data_collection     'APEX2 (Bruker,2003)'
_computing_cell_refinement     'SAINT (Bruker, 2003)'
_computing_data_reduction     'SAINT (Bruker, 2003)'
_computing_structure_solution     'SIR2002 (Burla et al., 2003)'
_computing_structure_refinement     'SHELXL97 (Sheldrick, 2008)'
_computing_molecular_graphics
 'ORTEP-3 for Windows (Farrugia, 1997) and DIAMOND (Brandenburg & Berndt, 2001)'
_computing_publication_material     'WinGX (Farrugia, 1999)'
loop_
    _atom_site_type_symbol
    _atom_site_label
    _atom_site_fract_x
    _atom_site_fract_y
    _atom_site_fract_z
    _atom_site_U_iso_or_equiv
    _atom_site_adp_type
    _atom_site_calc_flag
    _atom_site_refinement_flags
    _atom_site_occupancy
    _atom_site_disorder_assembly
    _atom_site_disorder_group
    C C1 0.4395(3) 0.39005(9) 0.40522(8) 0.0176(3) Uani d . 1 . .
    C C2 0.5062(3) 0.39184(8) 0.33193(7) 0.0167(3) Uani d . 1 . .
    C C3 0.7120(3) 0.33252(8) 0.30658(8) 0.0161(3) Uani d . 1 . .
    H H3 0.761(5) 0.3320(13) 0.2570(12) 0.05 Uiso d . 1 . .
    C C4 0.8450(3) 0.27347(8) 0.35269(7) 0.0163(3) Uani d . 1 . .
    C C5 0.7627(3) 0.27417(9) 0.42501(7) 0.0179(3) Uani d . 1 . .
    C C6 0.2267(3) 0.45056(9) 0.44050(8) 0.0224(3) Uani d . 1 . .
    H H6A 0.1927 0.4317 0.4886 0.034 Uiso calc R 1 . .
    H H6B 0.0437 0.4506 0.4144 0.034 Uiso calc R 1 . .
    H H6C 0.3074 0.508 0.4411 0.034 Uiso calc R 1 . .
    C C7 0.8829(4) 0.21296(10) 0.48038(8) 0.0248(3) Uani d . 1 . .
    H H7A 0.7855 0.2228 0.525 0.037 Uiso calc R 1 . .
    H H7B 1.0907 0.2226 0.4864 0.037 Uiso calc R 1 . .
    H H7C 0.8495 0.1544 0.4652 0.037 Uiso calc R 1 . .
    C C8 1.0669(3) 0.21071(8) 0.32422(7) 0.0166(3) Uani d . 1 . .
    C C9 1.3018(3) 0.16026(9) 0.21932(8) 0.0206(3) Uani d . 1 . .
    H H9A 1.2478 0.1005 0.2286 0.025 Uiso calc R 1 . .
    H H9B 1.4994 0.17 0.2378 0.025 Uiso calc R 1 . .
    C C10 1.2891(4) 0.17865(12) 0.14082(9) 0.0396(5) Uani d . 1 . .
    H H10A 1.0932 0.1679 0.1231 0.059 Uiso calc R 1 . .
    H H10B 1.4255 0.1417 0.1165 0.059 Uiso calc R 1 . .
    H H10C 1.3403 0.2381 0.1325 0.059 Uiso calc R 1 . .
    C C11 0.3604(3) 0.45328(9) 0.28148(8) 0.0185(3) Uani d . 1 . .
    C C12 0.2762(4) 0.49029(10) 0.16025(8) 0.0268(4) Uani d . 1 . .
    H H12A 0.3523 0.5488 0.1643 0.032 Uiso calc R 1 . .
    H H12B 0.0648 0.4918 0.1674 0.032 Uiso calc R 1 . .
    C C13 0.3448(6) 0.45354(13) 0.08850(10) 0.0491(6) Uani d . 1 . .
    H H13A 0.5544 0.4527 0.082 0.074 Uiso calc R 1 . .
    H H13B 0.2549 0.4887 0.0521 0.074 Uiso calc R 1 . .
    H H13C 0.2692 0.3956 0.0853 0.074 Uiso calc R 1 . .
    N N1 0.5655(3) 0.33183(7) 0.44964(6) 0.0189(3) Uani d . 1 . .
    O O1 1.2043(2) 0.15896(6) 0.35969(6) 0.0236(3) Uani d . 1 . .
    O O2 1.0940(2) 0.21896(6) 0.25334(5) 0.0201(2) Uani d . 1 . .
    O O3 0.2067(2) 0.51374(7) 0.29916(6) 0.0286(3) Uani d . 1 . .
    O O4 0.4163(2) 0.43422(6) 0.21325(5) 0.0238(3) Uani d . 1 . .
loop_
    _atom_site_aniso_label
    _atom_site_aniso_U_11
    _atom_site_aniso_U_22
    _atom_site_aniso_U_33
    _atom_site_aniso_U_12
    _atom_site_aniso_U_13
    _atom_site_aniso_U_23
    C1 0.0130(6) 0.0164(7) 0.0233(7) -0.0039(5) 0.0008(5) -0.0038(5)
    C2 0.0142(6) 0.0138(6) 0.0219(7) -0.0025(5) 0.0003(5) -0.0023(5)
    C3 0.0144(6) 0.0148(6) 0.0190(7) -0.0036(5) 0.0008(5) -0.0025(5)
    C4 0.0136(6) 0.0144(6) 0.0208(7) -0.0039(5) 0.0004(5) -0.0019(5)
    C5 0.0162(7) 0.0161(6) 0.0213(7) -0.0045(5) -0.0002(5) -0.0007(5)
    C6 0.0198(7) 0.0206(7) 0.0269(8) 0.0005(6) 0.0046(6) -0.0056(6)
    C7 0.0285(8) 0.0245(7) 0.0215(8) 0.0017(6) 0.0030(6) 0.0034(6)
    C8 0.0152(7) 0.0129(6) 0.0218(7) -0.0030(5) -0.0001(5) -0.0018(5)
    C9 0.0178(7) 0.0164(6) 0.0276(8) 0.0033(5) 0.0031(6) -0.0047(5)
    C10 0.0495(11) 0.0414(10) 0.0280(9) 0.0200(9) 0.0102(8) -0.0003(7)
    C11 0.0143(6) 0.0149(6) 0.0264(8) -0.0032(5) 0.0008(5) -0.0020(5)
    C12 0.0327(9) 0.0193(7) 0.0281(8) 0.0036(6) -0.0081(6) 0.0023(6)
    C13 0.0827(16) 0.0362(10) 0.0283(10) 0.0183(10) -0.0110(10) 0.0008(8)
    N1 0.0156(6) 0.0184(6) 0.0227(6) -0.0039(5) 0.0021(5) -0.0022(5)
    O1 0.0253(6) 0.0200(5) 0.0255(6) 0.0054(4) -0.0004(4) 0.0016(4)
    O2 0.0209(5) 0.0190(5) 0.0205(5) 0.0047(4) 0.0036(4) -0.0014(4)
    O3 0.0287(6) 0.0220(5) 0.0351(6) 0.0089(5) 0.0045(5) -0.0002(5)
    O4 0.0301(6) 0.0188(5) 0.0225(6) 0.0076(4) -0.0033(4) 0.0004(4)
_geom_special_details
;
All e.s.d.'s (except the e.s.d. in the dihedral angle between two l.s. planes)
are estimated using the full covariance matrix. The cell e.s.d.'s are taken
into account individually in the estimation of e.s.d.'s in distances, angles
and torsion angles; correlations between e.s.d.'s in cell parameters are only
used when they are defined by crystal symmetry. An approximate (isotropic)
treatment of cell e.s.d.'s is used for estimating e.s.d.'s involving l.s.
planes.
;
loop_
    _geom_bond_atom_site_label_1
    _geom_bond_atom_site_label_2
    _geom_bond_site_symmetry_2
    _geom_bond_distance
    _geom_bond_publ_flag
    C1 N1 . 1.3483(19) ?
    C1 C2 . 1.408(2) ?
    C1 C6 . 1.5011(19) ?
    C2 C3 . 1.3945(19) ?
    C2 C11 . 1.489(2) ?
    C3 C4 . 1.3899(19) ?
    C3 H3 . 0.96(2) ?
    C4 C5 . 1.4079(19) ?
    C4 C8 . 1.4986(19) ?
    C5 N1 . 1.3466(18) ?
    C5 C7 . 1.502(2) ?
    C6 H6A . 0.96 ?
    C6 H6B . 0.96 ?
    C6 H6C . 0.96 ?
    C7 H7A . 0.96 ?
    C7 H7B . 0.96 ?
    C7 H7C . 0.96 ?
    C8 O1 . 1.2089(17) ?
    C8 O2 . 1.3397(17) ?
    C9 O2 . 1.4584(16) ?
    C9 C10 . 1.497(2) ?
    C9 H9A . 0.97 ?
    C9 H9B . 0.97 ?
    C10 H10A . 0.96 ?
    C10 H10B . 0.96 ?
    C10 H10C . 0.96 ?
    C11 O3 . 1.2132(17) ?
    C11 O4 . 1.3374(18) ?
    C12 O4 . 1.4586(18) ?
    C12 C13 . 1.493(2) ?
    C12 H12A . 0.97 ?
    C12 H12B . 0.97 ?
    C13 H13A . 0.96 ?
    C13 H13B . 0.96 ?
    C13 H13C . 0.96 ?
loop_
    _geom_angle_atom_site_label_1
    _geom_angle_atom_site_label_2
    _geom_angle_atom_site_label_3
    _geom_angle_site_symmetry_1
    _geom_angle_site_symmetry_3
    _geom_angle
    _geom_angle_publ_flag
    N1 C1 C2 . . 121.38(12) ?
    N1 C1 C6 . . 114.49(12) ?
    C2 C1 C6 . . 124.13(13) ?
    C3 C2 C1 . . 117.97(13) ?
    C3 C2 C11 . . 119.84(12) ?
    C1 C2 C11 . . 122.18(12) ?
    C4 C3 C2 . . 120.54(13) ?
    C4 C3 H3 . . 119.5(13) ?
    C2 C3 H3 . . 119.9(13) ?
    C3 C4 C5 . . 118.34(12) ?
    C3 C4 C8 . . 119.52(12) ?
    C5 C4 C8 . . 122.13(12) ?
    N1 C5 C4 . . 121.15(13) ?
    N1 C5 C7 . . 114.72(12) ?
    C4 C5 C7 . . 124.13(13) ?
    C1 C6 H6A . . 109.5 ?
    C1 C6 H6B . . 109.5 ?
    H6A C6 H6B . . 109.5 ?
    C1 C6 H6C . . 109.5 ?
    H6A C6 H6C . . 109.5 ?
    H6B C6 H6C . . 109.5 ?
    C5 C7 H7A . . 109.5 ?
    C5 C7 H7B . . 109.5 ?
    H7A C7 H7B . . 109.5 ?
    C5 C7 H7C . . 109.5 ?
    H7A C7 H7C . . 109.5 ?
    H7B C7 H7C . . 109.5 ?
    O1 C8 O2 . . 123.74(12) ?
    O1 C8 C4 . . 125.24(13) ?
    O2 C8 C4 . . 111.02(11) ?
    O2 C9 C10 . . 106.94(12) ?
    O2 C9 H9A . . 110.3 ?
    C10 C9 H9A . . 110.3 ?
    O2 C9 H9B . . 110.3 ?
    C10 C9 H9B . . 110.3 ?
    H9A C9 H9B . . 108.6 ?
    C9 C10 H10A . . 109.5 ?
    C9 C10 H10B . . 109.5 ?
    H10A C10 H10B . . 109.5 ?
    C9 C10 H10C . . 109.5 ?
    H10A C10 H10C . . 109.5 ?
    H10B C10 H10C . . 109.5 ?
    O3 C11 O4 . . 122.98(13) ?
    O3 C11 C2 . . 124.78(13) ?
    O4 C11 C2 . . 112.24(11) ?
    O4 C12 C13 . . 107.06(13) ?
    O4 C12 H12A . . 110.3 ?
    C13 C12 H12A . . 110.3 ?
    O4 C12 H12B . . 110.3 ?
    C13 C12 H12B . . 110.3 ?
    H12A C12 H12B . . 108.6 ?
    C12 C13 H13A . . 109.5 ?
    C12 C13 H13B . . 109.5 ?
    H13A C13 H13B . . 109.5 ?
    C12 C13 H13C . . 109.5 ?
    H13A C13 H13C . . 109.5 ?
    H13B C13 H13C . . 109.5 ?
    C5 N1 C1 . . 120.60(12) ?
    C8 O2 C9 . . 116.03(11) ?
    C11 O4 C12 . . 115.71(11) ?
loop_
    _geom_torsion_atom_site_label_1
    _geom_torsion_atom_site_label_2
    _geom_torsion_atom_site_label_3
    _geom_torsion_atom_site_label_4
    _geom_torsion_site_symmetry_1
    _geom_torsion_site_symmetry_2
    _geom_torsion_site_symmetry_3
    _geom_torsion_site_symmetry_4
    _geom_torsion
    _geom_torsion_publ_flag
    C1 C2 C3 C4 . . . . 0.29(19) ?
    C2 C3 C4 C5 . . . . 1.11(19) ?
    C3 C4 C5 C6 . . . . -1.65(14) ?
    C4 C5 C6 C7 . . . . -179.72(18) ?
    C5 C6 C7 C8 . . . . 0.52(11) ?
    C6 C7 C8 C9 . . . . -172.90(18) ?
    C7 C8 C9 C10 . . . . 167.30(19) ?
    C8 C9 C10 C11 . . . . 2.37(14) ?
    C9 C10 C11 C12 . . . . -176.91(12) ?
    C10 C11 C12 C13 . . . . 13.4(2) ?
    C11 C12 C13 N1 . . . . 2.46(9) ?
    C12 C13 N1 O1 . . . . -162.64(16) ?
    C13 N1 O1 O2 . . . . 3.02(4) ?
    N1 O1 O2 O3 . . . . 3.67(3) ?
    O1 O2 O3 O4 . . . . -169.36(7) ?
loop_
    _geom_hbond_atom_site_label_D
    _geom_hbond_atom_site_label_H
    _geom_hbond_atom_site_label_A
    _geom_hbond_site_symmetry_A
    _geom_hbond_distance_DH
    _geom_hbond_distance_HA
    _geom_hbond_distance_DA
    _geom_hbond_angle_DHA
    _geom_hbond_publ_flag
    C9 H9A O3 2_645 0.97 2.51 3.2478(18) 133 yes
    C6 H6B Cg 1_455 0.96 2.67 3.4279(16) 136 yes
