# Supplementary material for: Diethyl 2,6-dimethyl­pyridine-3,5-dicarboxyl­ate at 100 K
Source: Acta Crystallogr Sect E Struct Rep Online. 2009 Sep 26;65(Pt 10):o2528. doi: 10.1107/S1600536809037349 (PMC2970443; doi:10.1107/S1600536809037349)
Supplement: Supplementary file 2 [file e-65-o2528-Isup2.hkl]

#
# h,k,l, Fc-squared, Fo-squared, sigma(Fo-squared) and status flag
#
data_I
_shelx_title ' import in P 21/c'
_shelx_refln_list_code          4
_shelx_F_calc_maximum      206.72
_exptl_crystal_F_000       536.00
_reflns_d_resolution_high  0.7682
 
loop_
 _symmetry_equiv_pos_as_xyz
 'x, y, z'
 '-x, y+1/2, -z+1/2'
 '-x, -y, -z'
 'x, -y-1/2, z-1/2'
 
_cell_length_a     4.5380
_cell_length_b    15.4400
_cell_length_c    18.7217
_cell_angle_alpha  90.000
_cell_angle_beta   90.502
_cell_angle_gamma  90.000
 
_shelx_F_squared_multiplier     1.000
 
loop_
 _refln_index_h
 _refln_index_k
 _refln_index_l
 _refln_F_squared_calc
 _refln_F_squared_meas
 _refln_F_squared_sigma
 _refln_observed_status
   1   0   0     1415.17     1182.05     36.34 o
   2   0   0     2915.45     2700.24    122.66 o
   3   0   0      384.38      401.38     13.62 o
   4   0   0       50.40       53.98      4.03 o
   5   0   0       21.40       12.56      4.04 o
   1   1   0      963.90      886.19     19.68 o
   2   1   0        9.11        9.37      0.77 o
   3   1   0      155.28      178.05      4.87 o
   4   1   0      230.59      233.72      6.69 o
   5   1   0       25.56       28.51      3.66 o
   0   2   0      805.15      792.94     56.98 o
   1   2   0     6042.53     5613.33    100.02 o
   2   2   0      160.47      148.64      4.51 o
   3   2   0      138.38      167.90      4.59 o
   4   2   0       65.00       59.65      3.29 o
   5   2   0      247.19      240.42     20.49 o
   1   3   0     5540.74     5851.75    104.30 o
   2   3   0      922.09      873.74     19.57 o
   3   3   0       16.47       15.78      1.95 o
   4   3   0      508.55      485.91     13.67 o
   5   3   0        1.62        7.05      2.54 o
   0   4   0     2399.96     2649.74     47.37 o
   1   4   0     5489.02     6120.30    115.52 o
   2   4   0      918.56     1007.77     24.75 o
   3   4   0        0.29        1.67      1.16 o
   4   4   0      130.37      142.53      5.08 o
   5   4   0        3.83        3.77      3.03 o
   1   5   0       19.26       18.34      1.56 o
   2   5   0     1335.32     1422.44     36.53 o
   3   5   0      966.63      979.62     26.07 o
   4   5   0       40.69       36.49      6.02 o
   5   5   0       25.09       19.84      3.08 o
   0   6   0     1778.22     2059.24     42.61 o
   1   6   0        1.13        3.31      1.07 o
   2   6   0     2112.42     2252.93     57.04 o
   3   6   0       85.18       99.11      4.53 o
   4   6   0      226.62      218.95     14.71 o
   5   6   0       10.54       12.97      2.88 o
   1   7   0      978.86     1062.13     16.96 o
   2   7   0        3.69       25.02      4.81 o
   3   7   0      249.84      246.08     11.92 o
   4   7   0       66.78       56.30      7.38 o
   5   7   0       64.07       56.16      5.86 o
   0   8   0      721.01      743.10     14.00 o
   1   8   0      240.84      269.16      5.31 o
   2   8   0        0.97        0.26      1.58 o
   3   8   0      375.27      362.74     14.13 o
   4   8   0       81.56       81.11      9.18 o
   5   8   0        3.80        6.90      2.63 o
   1   9   0        0.64        1.77      0.66 o
   2   9   0       23.88       25.16      2.07 o
   3   9   0       37.40       39.39      4.46 o
   4   9   0        2.12        0.04      3.82 o
   5   9   0       16.59       33.78      3.38 o
   0  10   0      132.82      144.64      5.35 o
   1  10   0      301.64      309.60      6.23 o
   2  10   0      422.65      432.81     10.67 o
   3  10   0      106.83      108.07      6.75 o
   4  10   0        4.57        2.63      3.82 o
   5  10   0       97.41       89.76      5.22 o
   1  11   0      315.36      307.91      6.81 o
   2  11   0       13.66       14.43      8.14 o
   3  11   0      262.02      263.82      7.23 o
   4  11   0      102.87       82.86      9.66 o
   0  12   0        4.07        4.55      1.12 o
   1  12   0      222.68      248.09      5.88 o
   2  12   0      438.52      480.62     10.79 o
   3  12   0        2.93        9.08      2.44 o
   4  12   0      139.81      203.78     13.15 o
   1  13   0      114.57      125.08      3.79 o
   2  13   0       14.45       12.69      2.03 o
   3  13   0      195.02      202.12     11.77 o
   4  13   0        0.15        5.01      5.01 o
   0  14   0       70.12       75.15      4.56 o
   1  14   0      891.13      916.85     34.81 o
   2  14   0       10.17       11.54      2.15 o
   3  14   0       14.09       12.92      2.66 o
   4  14   0       90.42      131.24      6.67 o
   1  15   0      150.67      170.23      6.07 o
   2  15   0       55.61       49.79      4.35 o
   3  15   0       29.41       27.62      3.78 o
   0  16   0      505.47      537.91     20.75 o
   1  16   0      221.87      213.05     12.27 o
   2  16   0       27.53       25.79      3.89 o
   3  16   0       23.68       16.29      3.56 o
   1  17   0       57.98       63.00      5.53 o
   2  17   0       14.43       13.88      3.14 o
   3  17   0        0.71        0.22      2.99 o
   0  18   0     2345.80     2492.78    113.12 o
   1  18   0       55.72       55.61      5.67 o
   2  18   0       23.75       27.28      5.25 o
   1  19   0       93.24       82.58      7.22 o
  -5   1   1       11.94       11.08      2.74 o
  -4   1   1      413.98      444.05     11.10 o
  -3   1   1      320.34      343.92      8.31 o
  -2   1   1      933.05      885.82     20.44 o
  -1   1   1     3428.68     3417.77     80.25 o
   1   1   1      489.46      368.83      6.75 o
   2   1   1      515.14      466.01      8.56 o
   3   1   1        5.75        4.26      0.97 o
   4   1   1       14.01        9.06      1.58 o
   5   1   1        4.38        2.97      2.37 o
  -5   2   1        0.59        1.18      2.20 o
  -4   2   1       19.75       19.45      1.82 o
  -3   2   1        4.12        7.30      2.14 o
  -2   2   1      958.73      923.57     18.45 o
  -1   2   1     5790.74     5959.11    106.21 o
   0   2   1      537.04      526.48     10.44 o
   1   2   1     3349.57     3006.43     58.34 o
   2   2   1      486.71      518.26     13.79 o
   3   2   1        6.71        4.89      1.04 o
   4   2   1       17.78       22.50      1.99 o
   5   2   1       18.29       18.36      3.19 o
  -5   3   1        2.05        4.87      2.26 o
  -4   3   1      116.82      106.24      4.54 o
  -3   3   1        8.87       10.87      2.00 o
  -2   3   1      173.23      193.59     10.28 o
  -1   3   1     6906.64     7277.35    129.45 o
   0   3   1     1282.20     1369.01     19.02 o
   1   3   1    42734.94    42795.01    825.27 o
   2   3   1      152.86      151.57      4.54 o
   3   3   1      626.56      626.63     12.86 o
   4   3   1        7.06        6.83      1.67 o
   5   3   1      122.95      135.54      7.26 o
  -5   4   1       51.55       52.68      4.42 o
  -4   4   1      463.38      449.09     15.62 o
  -3   4   1       31.81       38.03      2.47 o
  -2   4   1      322.25      378.61      8.48 o
  -1   4   1        6.13        4.05      0.71 o
   0   4   1    11643.67    12433.77    185.83 o
   1   4   1     1115.96     1178.48     23.52 o
   2   4   1       93.41      117.57      3.70 o
   3   4   1      120.26      121.78      6.10 o
   4   4   1       24.89       19.29      2.07 o
   5   4   1      161.75      153.90      8.67 o
  -5   5   1      136.98      136.77      6.95 o
  -4   5   1       89.70       79.66      8.34 o
  -3   5   1      807.84      816.36     54.89 o
  -2   5   1      281.88      297.06     10.54 o
  -1   5   1      276.21      316.58      6.55 o
   0   5   1      129.84      126.30      2.10 o
   1   5   1      987.48     1005.83     18.60 o
   2   5   1      499.35      520.32     14.43 o
   3   5   1      320.48      337.34     10.84 o
   4   5   1       23.40       20.15      2.01 o
   5   5   1        0.93        4.48      2.81 o
  -5   6   1       46.33       43.95      3.94 o
  -4   6   1        3.01        3.60      4.08 o
  -3   6   1       10.38       14.81      2.15 o
  -2   6   1      199.22      253.38      8.01 o
  -1   6   1     1025.30     1027.82     20.70 o
   0   6   1        2.41        2.25      0.34 o
   1   6   1      455.95      412.09      7.28 o
   2   6   1     1342.23     1444.89     37.24 o
   3   6   1      181.90      195.91      6.99 o
   4   6   1       40.95       40.97      2.45 o
   5   6   1      313.52      301.51     12.30 o
  -5   7   1       89.28       72.19      4.63 o
  -4   7   1      238.18      227.42     15.06 o
  -3   7   1        0.68        0.60      1.33 o
  -2   7   1      361.96      380.14     14.28 o
  -1   7   1      155.80      176.95      3.52 o
   0   7   1       26.94       23.27      0.80 o
   1   7   1        0.55        0.02      0.54 o
   2   7   1     4462.52     4874.53    145.16 o
   3   7   1       51.14       54.78      4.46 o
   4   7   1        4.22        4.30      5.03 o
   5   7   1       14.86       13.27      5.64 o
  -5   8   1       97.38       87.43     10.71 o
  -4   8   1       21.61       19.10      5.62 o
  -3   8   1       86.53       82.16      3.97 o
  -2   8   1      705.10      691.23     19.86 o
  -1   8   1       86.69      100.14      2.46 o
   0   8   1       34.18       43.44      1.22 o
   1   8   1      548.32      660.91     11.76 o
   2   8   1       81.91       81.17      2.75 o
   3   8   1      902.08      923.29     31.11 o
   4   8   1      359.20      375.58     21.87 o
   5   8   1       58.87       62.93      4.63 o
  -5   9   1        0.47        7.25      5.71 o
  -4   9   1       15.13        7.20      4.13 o
  -3   9   1      403.84      416.61     16.08 o
  -2   9   1       64.14       73.04      2.90 o
  -1   9   1      388.25      403.05      7.61 o
   0   9   1        2.49        2.33      0.47 o
   1   9   1        1.57        5.74      1.12 o
   2   9   1      110.78      129.11      6.57 o
   3   9   1     1690.12     1685.62     54.32 o
   4   9   1        1.94       -1.71      3.56 o
   5   9   1      123.94      119.97     10.74 o
  -5  10   1        3.35       10.63      5.97 o
  -4  10   1        0.39       -1.05      3.51 o
  -3  10   1      116.62      119.61      7.06 o
  -2  10   1      437.14      414.27     16.67 o
  -1  10   1      239.08      279.96      6.15 o
   0  10   1       69.89       70.87      2.12 o
   1  10   1        2.77        2.17      0.78 o
   2  10   1        8.89        9.45      1.77 o
   3  10   1      285.06      281.10      9.19 o
   4  10   1      161.86      153.22      6.84 o
   5  10   1        5.11       12.48      3.12 o
  -4  11   1        6.16       11.11      4.87 o
  -3  11   1        0.07        0.45      2.63 o
  -2  11   1      174.32      180.91      5.34 o
  -1  11   1      173.58      174.03      4.37 o
   0  11   1       26.40       32.65      1.58 o
   1  11   1       17.49       19.21      1.42 o
   2  11   1     1641.13     1780.31     58.63 o
   3  11   1       52.50       57.43      4.73 o
   4  11   1       98.53      128.37     23.16 o
  -4  12   1        0.02        2.37      4.35 o
  -3  12   1        1.81        4.89      3.07 o
  -2  12   1       95.55      110.93      6.96 o
  -1  12   1       87.69       91.82      2.99 o
   0  12   1       15.47       16.52      1.30 o
   1  12   1        5.93        5.83      1.18 o
   2  12   1      157.93      185.74      8.12 o
   3  12   1       10.58       12.45      3.90 o
   4  12   1       96.44      101.44     11.07 o
  -4  13   1        3.20       11.40      2.06 o
  -3  13   1        0.55       -0.70      3.34 o
  -2  13   1        0.01        0.60      1.37 o
  -1  13   1      482.02      517.44     10.85 o
   0  13   1       18.43       17.86      1.46 o
   1  13   1      210.01      235.76      6.25 o
   2  13   1       48.14       54.53      2.82 o
   3  13   1        8.84       16.38      5.18 o
   4  13   1       13.66       24.33      6.76 o
  -4  14   1      105.74      134.54     11.37 o
  -3  14   1       60.23       60.28      4.12 o
  -2  14   1        0.20        1.47      1.42 o
  -1  14   1      227.43      217.69      6.90 o
   0  14   1      275.24      279.04      8.88 o
   1  14   1      586.98      648.55     18.70 o
   2  14   1       67.53       60.77      3.76 o
   3  14   1       25.49       31.32      3.35 o
   4  14   1       82.14       98.41     13.11 o
  -3  15   1       97.28       92.30      6.59 o
  -2  15   1        0.00       -0.60      3.58 o
  -1  15   1      251.12      259.43      8.02 o
   0  15   1      410.34      420.67     13.45 o
   1  15   1      917.04      947.47     26.57 o
   2  15   1       18.27       18.79      3.32 o
   3  15   1       17.02       16.16      3.25 o
  -3  16   1       77.47       65.30      5.84 o
  -2  16   1        3.51        7.94      2.45 o
  -1  16   1       11.69       17.65      2.84 o
   0  16   1      534.60      565.11     17.46 o
   1  16   1       12.41       13.73      3.38 o
   2  16   1       12.75       15.50      2.96 o
   3  16   1       11.02        6.85      2.99 o
  -3  17   1      203.98      188.21     11.77 o
  -2  17   1        1.11        3.68      2.45 o
  -1  17   1        4.01        4.67      2.32 o
   0  17   1      320.57      342.39     12.55 o
   1  17   1        5.98        9.74      3.09 o
   2  17   1        0.19        1.44      2.29 o
   3  17   1        0.95        4.44      3.25 o
  -2  18   1        0.35        2.00      2.65 o
  -1  18   1        0.14       -0.69      2.94 o
   0  18   1       74.91       88.88      5.94 o
   1  18   1      149.06      143.71      8.59 o
   2  18   1        9.13        7.35      3.17 o
  -1  19   1       44.44       39.45      5.34 o
   0  19   1        3.06        3.90      5.82 o
   1  19   1      159.55      158.91      9.54 o
  -5   0   2       53.86       59.06      6.72 o
  -4   0   2      225.06      216.72      8.81 o
  -3   0   2      273.60      277.95      9.76 o
  -2   0   2      711.43      645.16     18.93 o
  -1   0   2     2826.49     2507.86    131.28 o
   1   0   2     1896.48     1567.33     33.75 o
   2   0   2     2085.92     1843.12     56.45 o
   3   0   2       88.35       79.77      4.13 o
   4   0   2       58.81       59.73      4.44 o
   5   0   2      196.77      212.19     13.92 o
  -5   1   2        0.90        0.52      2.18 o
  -4   1   2        2.52        2.79      1.25 o
  -3   1   2     2825.93     2832.84     61.04 o
  -2   1   2      177.71      182.94      8.71 o
  -1   1   2     1259.09     1240.44     39.96 o
   0   1   2     9095.00     6416.81    180.29 o
   1   1   2     4589.14     3796.03     57.42 o
   2   1   2      236.45      205.17      4.14 o
   3   1   2        1.44        2.20      0.90 o
   4   1   2      106.34      107.27      4.11 o
   5   1   2       63.67       63.76      5.29 o
  -5   2   2       79.84       78.99      5.35 o
  -4   2   2      150.60      160.51      4.94 o
  -3   2   2      374.33      420.41     14.59 o
  -2   2   2       16.05       19.61      1.42 o
  -1   2   2        2.97        5.85      0.66 o
   0   2   2      387.75      387.84      6.51 o
   1   2   2     4819.24     4465.89    113.37 o
   2   2   2      162.18      145.87      7.26 o
   3   2   2       13.92       12.25      1.26 o
   4   2   2       98.99       95.11      4.28 o
   5   2   2      211.21      213.74      9.85 o
  -5   3   2       57.93       50.97      4.41 o
  -4   3   2      156.42      154.48      5.83 o
  -3   3   2       15.35       16.01      2.25 o
  -2   3   2     3203.19     3420.90     67.68 o
  -1   3   2        6.06       12.48      0.83 o
   0   3   2      610.13      599.90      9.97 o
   1   3   2     3549.54     3522.92     93.32 o
   2   3   2      660.64      574.47     11.18 o
   3   3   2        0.99        1.36      0.70 o
   4   3   2        3.25        4.74      1.66 o
   5   3   2      102.23       99.93      9.24 o
  -5   4   2       38.14       33.84      3.66 o
  -4   4   2        0.30        3.21      2.77 o
  -3   4   2        6.96        9.82      1.66 o
  -2   4   2       53.57       63.28      2.05 o
  -1   4   2       14.76       17.62      1.18 o
   0   4   2      122.14      141.34      2.42 o
   1   4   2     1286.93     1361.91     25.01 o
   2   4   2      238.00      270.27      9.64 o
   3   4   2       73.67       72.19      4.57 o
   4   4   2      338.84      317.00      9.73 o
   5   4   2       16.12       11.86      3.06 o
  -5   5   2        0.43       -0.26      2.94 o
  -4   5   2      110.97       86.02      8.21 o
  -3   5   2      184.32      184.61      6.55 o
  -2   5   2        0.54        3.37      0.80 o
  -1   5   2      959.66     1026.54     19.11 o
   0   5   2      446.67      533.80      8.12 o
   1   5   2      934.27      955.75     16.20 o
   2   5   2       88.74       89.07      3.06 o
   3   5   2      555.94      550.79     11.88 o
   4   5   2       18.62       24.16      3.12 o
   5   5   2       25.46       31.42      3.97 o
  -5   6   2      144.12      137.05     11.86 o
  -4   6   2        0.31        0.57      3.16 o
  -3   6   2        1.09        0.26      1.05 o
  -2   6   2      325.68      326.59      7.67 o
  -1   6   2      466.30      579.22     12.26 o
   0   6   2      349.77      378.70      5.97 o
   1   6   2      218.12      221.53      4.39 o
   2   6   2     4955.53     5214.60     99.88 o
   3   6   2       98.03       91.70      4.09 o
   4   6   2      827.34      818.14     27.24 o
   5   6   2        8.55       15.62      2.92 o
  -5   7   2       67.41       60.99      8.78 o
  -4   7   2        1.83       -3.25      3.25 o
  -3   7   2      208.93      228.14      7.65 o
  -2   7   2      172.45      209.47      6.34 o
  -1   7   2      422.48      486.57      9.04 o
   0   7   2      624.07      721.36     10.47 o
   1   7   2      199.95      212.93      4.62 o
   2   7   2      752.23      783.37     17.81 o
   3   7   2      568.88      573.55     13.52 o
   4   7   2       38.35       35.41      5.88 o
   5   7   2       14.98       15.98      7.18 o
  -5   8   2        5.33        5.80      4.92 o
  -4   8   2        4.28        1.67      3.73 o
  -3   8   2       43.48       43.47      3.54 o
  -2   8   2      624.47      633.90     27.63 o
  -1   8   2      418.04      427.33      8.51 o
   0   8   2        2.97        5.38      0.89 o
   1   8   2      111.39      121.85      3.97 o
   2   8   2       67.85       70.42      2.64 o
   3   8   2      457.79      461.88     13.81 o
   4   8   2      110.83      108.81      5.51 o
   5   8   2        1.65        8.45      2.66 o
  -5   9   2       39.74       48.74      8.87 o
  -4   9   2       29.67       31.40      6.15 o
  -3   9   2       30.87       31.89      8.32 o
  -2   9   2        5.50        7.65      2.40 o
  -1   9   2       78.41       78.27      2.44 o
   0   9   2        8.97       10.82      0.87 o
   1   9   2      129.34      126.40      3.30 o
   2   9   2      109.20      108.86      9.35 o
   3   9   2       96.89      132.37     13.72 o
   4   9   2        1.49        6.19      2.46 o
   5   9   2        0.08        9.67      4.28 o
  -5  10   2       29.60       23.36      7.03 o
  -4  10   2      100.42      112.06     10.36 o
  -3  10   2       17.05       15.82      3.30 o
  -2  10   2       37.26       44.00      4.77 o
  -1  10   2       94.00      118.22      3.17 o
   0  10   2        7.67        5.31      0.99 o
   1  10   2      254.60      278.50      6.15 o
   2  10   2       89.22      106.66      7.56 o
   3  10   2      647.75      645.90     18.36 o
   4  10   2       71.49       71.76      4.46 o
   5  10   2        8.15        8.55      5.29 o
  -4  11   2      326.81      331.10     20.68 o
  -3  11   2        2.41        1.31      2.22 o
  -2  11   2       12.60       13.31      1.91 o
  -1  11   2        8.02       14.98      1.37 o
   0  11   2        0.73        1.77      0.74 o
   1  11   2      215.47      227.42      5.81 o
   2  11   2     2024.55     2151.63     47.56 o
   3  11   2        0.19        3.84      1.91 o
   4  11   2      177.73      177.55      7.90 o
  -4  12   2        0.51        1.27      3.91 o
  -3  12   2       19.94       20.90      6.10 o
  -2  12   2      170.91      175.66      5.08 o
  -1  12   2       59.19       53.03      2.64 o
   0  12   2      112.46      121.71      5.46 o
   1  12   2       51.49       55.22      2.93 o
   2  12   2     1026.55     1071.93     22.32 o
   3  12   2       16.37       19.93      2.64 o
   4  12   2      282.32      309.83     15.59 o
  -4  13   2       15.91       22.35      6.54 o
  -3  13   2       68.59       78.66      4.47 o
  -2  13   2      481.86      479.37     12.80 o
  -1  13   2       30.53       24.83      3.63 o
   0  13   2       57.26       71.25      3.25 o
   1  13   2      895.13      959.14     20.25 o
   2  13   2        9.47       11.02      1.55 o
   3  13   2      181.90      171.22      7.81 o
   4  13   2       27.83       30.04      7.38 o
  -4  14   2        7.74       15.76      5.88 o
  -3  14   2        0.61        2.31      1.63 o
  -2  14   2      111.30      106.83      4.58 o
  -1  14   2        0.38        2.22      1.74 o
   0  14   2      135.15      133.97      5.21 o
   1  14   2        9.77       13.03      3.50 o
   2  14   2       17.69       21.56      2.26 o
   3  14   2        3.48        7.13      2.20 o
   4  14   2      131.96      118.24      6.68 o
  -3  15   2        2.41        5.88      2.59 o
  -2  15   2      170.09      172.28      7.36 o
  -1  15   2        4.64        8.73      2.74 o
   0  15   2        0.13        2.69      1.78 o
   1  15   2      471.69      487.96     15.02 o
   2  15   2       55.99       51.52      4.53 o
   3  15   2       19.62       15.68      3.21 o
  -3  16   2       37.75       28.06      4.22 o
  -2  16   2       21.38       17.76      3.41 o
  -1  16   2       87.51       85.42      6.08 o
   0  16   2        9.13        9.00      2.42 o
   1  16   2       55.64       56.87      4.18 o
   2  16   2        3.91        6.65      2.56 o
   3  16   2        4.61        4.79      2.72 o
  -3  17   2      186.11      206.78     12.60 o
  -2  17   2      174.78      175.14      9.05 o
  -1  17   2      151.77      154.05     18.13 o
   0  17   2     1097.40     1102.03     31.32 o
   1  17   2       32.22       28.40      7.03 o
   2  17   2        0.00       -0.43      2.36 o
   3  17   2       23.57       23.23      4.39 o
  -2  18   2        0.53       -0.60      2.57 o
  -1  18   2       36.58       35.86      4.15 o
   0  18   2       68.61       90.26      5.94 o
   1  18   2       69.63       76.84     13.44 o
   2  18   2        0.78        2.97      2.64 o
  -1  19   2       19.41       14.83      4.22 o
   0  19   2       30.22       29.18      5.64 o
   1  19   2        0.68        3.98      4.46 o
  -5   1   3        2.17       -0.19      3.47 o
  -4   1   3      139.31      146.67      6.15 o
  -3   1   3      178.14      168.74      4.56 o
  -2   1   3       18.13       19.30      1.92 o
  -1   1   3       16.99       15.02      0.66 o
   0   1   3       46.63       35.92      0.82 o
   1   1   3      187.96      137.78      2.48 o
   2   1   3       47.29       41.09      1.55 o
   3   1   3       17.98       16.28      1.68 o
   4   1   3       88.03       78.28      4.08 o
   5   1   3      125.95      138.43      7.71 o
  -5   2   3        0.00       -1.01      1.97 o
  -4   2   3        0.02       -1.07      1.07 o
  -3   2   3       78.76       85.02      4.41 o
  -2   2   3     1300.42     1365.11     24.92 o
  -1   2   3      366.90      417.82      6.96 o
   0   2   3     1817.31     1631.16     24.79 o
   1   2   3     1866.25     1699.45     26.08 o
   2   2   3      379.79      348.03      6.35 o
   3   2   3        0.01        0.42      0.66 o
   4   2   3      103.25       94.13      4.41 o
   5   2   3       16.27       56.96     13.88 o
  -5   3   3      512.76      510.33     18.46 o
  -4   3   3      273.13      256.76      7.69 o
  -3   3   3      578.26      596.47     20.09 o
  -2   3   3       34.34       40.79      1.73 o
  -1   3   3      202.87      212.69      4.75 o
   0   3   3     1367.51     1187.89     18.20 o
   1   3   3      446.63      398.61      9.69 o
   2   3   3      245.54      237.18      4.96 o
   3   3   3       33.22       35.87      1.78 o
   4   3   3       50.49       50.70      5.14 o
   5   3   3      194.26      210.23     10.80 o
  -5   4   3       77.47       85.22      5.27 o
  -4   4   3       26.65       25.69      4.65 o
  -3   4   3       71.36       75.50      3.33 o
  -2   4   3     3741.73     4081.26     73.22 o
  -1   4   3      137.21      157.23      3.60 o
   0   4   3      101.76       99.90      2.06 o
   1   4   3      506.19      534.87      9.95 o
   2   4   3        2.53        2.40      0.65 o
   3   4   3        0.26        1.10      0.86 o
   4   4   3      390.05      361.67     13.68 o
   5   4   3       26.87       25.35      3.68 o
  -5   5   3        1.61        0.70      2.05 o
  -4   5   3       49.19       46.33      6.32 o
  -3   5   3      114.79      105.76      4.01 o
  -2   5   3      297.59      378.74      8.62 o
  -1   5   3       10.71       18.03      1.18 o
   0   5   3       74.28       90.03      1.78 o
   1   5   3      795.92      929.21     15.80 o
   2   5   3     1338.29     1369.56     27.01 o
   3   5   3      209.16      210.58      5.27 o
   4   5   3      863.47      864.96     28.83 o
   5   5   3      109.86      118.27      6.82 o
  -5   6   3       20.44       15.85      5.75 o
  -4   6   3       34.41       30.87      5.71 o
  -3   6   3        1.25        0.88      1.73 o
  -2   6   3       19.68       21.72      1.83 o
  -1   6   3     3801.38     4249.23     82.57 o
   0   6   3      909.98     1015.76     15.15 o
   1   6   3      104.73      140.73      3.11 o
   2   6   3     1688.32     1695.87     33.26 o
   3   6   3      266.40      241.47      6.49 o
   4   6   3       70.57      107.75     24.37 o
   5   6   3       33.15       30.41      4.61 o
  -5   7   3        2.79        5.36      5.14 o
  -4   7   3       48.45       43.82      6.54 o
  -3   7   3        1.97        2.76      1.58 o
  -2   7   3      586.82      624.71     15.33 o
  -1   7   3      115.30       99.93      2.93 o
   0   7   3        2.53        3.01      0.54 o
   1   7   3       22.93       26.75      1.47 o
   2   7   3     1422.03     1425.65     31.55 o
   3   7   3      244.04      274.61      7.29 o
   4   7   3       39.28       41.17      6.94 o
   5   7   3        1.09        3.89      3.89 o
  -5   8   3       42.52       41.45      8.04 o
  -4   8   3       15.27       19.54      5.45 o
  -3   8   3      471.07      484.96     17.13 o
  -2   8   3        0.00       -0.94      1.29 o
  -1   8   3      226.26      231.20      5.06 o
   0   8   3      326.36      423.09      8.56 o
   1   8   3      576.78      580.39     12.22 o
   2   8   3       27.28       31.06      2.34 o
   3   8   3      942.16      943.51     21.71 o
   4   8   3       76.65       81.83      4.96 o
   5   8   3       13.54       13.17      6.04 o
  -5   9   3      214.10      200.90     15.76 o
  -4   9   3       91.08       72.28      8.65 o
  -3   9   3        1.25        2.15      3.02 o
  -2   9   3       17.07       19.74      2.50 o
  -1   9   3      112.18      135.45      3.79 o
   0   9   3      682.39      827.77     15.75 o
   1   9   3       13.53       11.02      1.19 o
   2   9   3      301.42      307.36      8.50 o
   3   9   3     5234.37     5193.37    111.79 o
   4   9   3       15.96       16.63      2.54 o
   5   9   3       72.58       63.99      8.56 o
  -5  10   3        0.63        8.12      5.71 o
  -4  10   3       13.99       16.25      5.18 o
  -3  10   3        6.18        5.02      2.33 o
  -2  10   3        7.35        4.13      1.37 o
  -1  10   3      540.74      585.17     12.70 o
   0  10   3     1489.00     1680.86     26.63 o
   1  10   3       25.51       27.00      1.58 o
   2  10   3      568.78      578.22     14.01 o
   3  10   3      126.32      124.35      4.39 o
   4  10   3        5.57        0.26      3.86 o
   5  10   3        4.33       11.87      2.87 o
  -4  11   3       98.43       88.57     10.06 o
  -3  11   3       23.85       29.50      4.63 o
  -2  11   3      146.04      140.68      4.14 o
  -1  11   3       40.08       37.56      2.54 o
   0  11   3        5.02        7.33      0.89 o
   1  11   3        4.84        3.84      1.09 o
   2  11   3       56.00       65.93      4.05 o
   3  11   3       40.68       48.82      8.39 o
   4  11   3      148.94      138.68      6.82 o
  -4  12   3        0.66        5.31      4.57 o
  -3  12   3      131.64      120.92      5.47 o
  -2  12   3       51.55       49.21      2.57 o
  -1  12   3      502.37      554.47     12.43 o
   0  12   3        0.04        0.98      0.70 o
   1  12   3      122.02      124.27      5.65 o
   2  12   3      239.35      242.67      8.29 o
   3  12   3       62.47       66.02      3.91 o
   4  12   3       90.30      106.18     11.46 o
  -4  13   3      172.01      183.95     14.84 o
  -3  13   3        0.66        0.98      1.47 o
  -2  13   3       31.12       37.45      3.53 o
  -1  13   3       16.05       14.65      1.71 o
   0  13   3      105.73       96.92      3.73 o
   1  13   3      562.14      599.89     13.37 o
   2  13   3       35.31       37.27      2.58 o
   3  13   3        0.16        2.31      1.95 o
   4  13   3      540.58      467.99     20.88 o
  -4  14   3       37.10       46.46      4.28 o
  -3  14   3       81.18       75.39      4.67 o
  -2  14   3       44.41       57.47      4.12 o
  -1  14   3      111.68      111.99      5.38 o
   0  14   3      191.77      198.53      7.59 o
   1  14   3      361.98      387.83     12.29 o
   2  14   3       22.49       19.20      2.38 o
   3  14   3       78.20       75.59      5.01 o
   4  14   3        7.65       12.34      3.34 o
  -3  15   3       74.68       62.09      5.23 o
  -2  15   3       62.89       65.07      4.36 o
  -1  15   3       20.60       24.05      2.93 o
   0  15   3      292.20      307.49     10.69 o
   1  15   3       33.73       41.41      5.18 o
   2  15   3       43.03       34.64      3.83 o
   3  15   3        0.06        3.56      2.46 o
  -3  16   3      130.55      109.74      7.90 o
  -2  16   3       43.70       40.54      3.89 o
  -1  16   3      233.37      237.16      9.25 o
   0  16   3      130.34      131.09      6.36 o
   1  16   3        2.46        2.26      2.07 o
   2  16   3        0.21        2.91      2.96 o
   3  16   3        0.00        1.32      2.72 o
  -3  17   3       40.02       26.17      4.79 o
  -2  17   3        0.38        0.77      2.17 o
  -1  17   3        0.17        2.87      2.32 o
   0  17   3       33.66       40.18      4.04 o
   1  17   3       58.62       47.49      5.07 o
   2  17   3        1.07       -1.19      3.84 o
  -2  18   3      124.59      139.49     13.35 o
  -1  18   3       36.43       38.75      4.26 o
   0  18   3        4.90        3.44      2.55 o
   1  18   3        0.00        3.97      2.91 o
   2  18   3       23.87       18.28      3.79 o
  -1  19   3        1.02        5.54      3.05 o
   0  19   3        3.49       -1.06      2.96 o
   1  19   3      310.87      292.77     28.43 o
  -5   0   4       53.37       65.96      6.81 o
  -4   0   4      525.87      519.73     17.82 o
  -3   0   4      383.66      398.71     13.40 o
  -2   0   4     2226.56     2200.47     83.29 o
  -1   0   4      221.59      205.65      5.12 o
   0   0   4       35.83       30.71      1.10 o
   1   0   4      318.64      241.26      5.20 o
   2   0   4       73.58       89.47      2.72 o
   3   0   4        2.65        5.71      1.69 o
   4   0   4      160.03      150.62     10.36 o
   5   0   4       19.54       26.92      5.62 o
  -5   1   4        4.93        4.13      2.20 o
  -4   1   4       92.73       94.70      6.34 o
  -3   1   4       56.85       51.35      2.06 o
  -2   1   4       29.05       32.36      2.33 o
  -1   1   4     1820.60     1694.92     26.54 o
   0   1   4      271.80      210.08      3.57 o
   1   1   4      236.99      206.67      3.39 o
   2   1   4      167.67      183.19      3.88 o
   3   1   4      125.39      126.33      5.51 o
   4   1   4       23.09       21.94      3.07 o
   5   1   4      196.36      197.74      9.62 o
  -5   2   4       10.84        4.62      2.28 o
  -4   2   4       38.26       33.93      3.43 o
  -3   2   4      283.33      277.33     10.28 o
  -2   2   4      583.81      599.05     12.51 o
  -1   2   4      557.72      495.19      8.78 o
   0   2   4       11.42        7.12      0.46 o
   1   2   4       68.60       74.59      2.00 o
   2   2   4      208.43      201.53      4.03 o
   3   2   4       55.20       52.28      1.95 o
   4   2   4        0.44        1.79      1.95 o
   5   2   4      985.11     1005.91     57.06 o
  -5   3   4       19.96       18.18      4.22 o
  -4   3   4        0.28       -0.99      0.99 o
  -3   3   4       32.30       29.34      2.51 o
  -2   3   4      362.30      391.29     10.71 o
  -1   3   4       62.82       56.97      1.52 o
   0   3   4      254.86      226.01      4.43 o
   1   3   4      580.79      582.03     12.11 o
   2   3   4      784.58      740.06     13.74 o
   3   3   4       18.61       12.55      2.11 o
   4   3   4       34.54       28.73      3.46 o
   5   3   4       67.45       69.83      5.67 o
  -5   4   4       35.66       30.01      5.58 o
  -4   4   4        0.02        1.19      2.63 o
  -3   4   4      259.47      307.41      7.43 o
  -2   4   4      121.51      150.64      4.05 o
  -1   4   4     1179.16     1197.92     24.89 o
   0   4   4      720.11      712.31     11.16 o
   1   4   4      314.36      311.40      5.62 o
   2   4   4      198.26      199.93      5.24 o
   3   4   4      182.50      165.38      4.06 o
   4   4   4       19.81       39.06      6.10 o
   5   4   4       21.92       23.07      3.74 o
  -5   5   4       20.93       21.78      5.93 o
  -4   5   4       16.79       20.99      4.74 o
  -3   5   4       12.84       14.13      1.46 o
  -2   5   4      272.34      282.94      9.20 o
  -1   5   4     2714.75     2771.86     62.59 o
   0   5   4      132.71      135.08      2.75 o
   1   5   4      512.50      576.88     10.25 o
   2   5   4      940.72      907.32     21.31 o
   3   5   4      447.94      439.51      9.78 o
   4   5   4      857.53      793.56     26.87 o
   5   5   4       20.00       22.94      3.63 o
  -5   6   4        0.52        2.85      4.70 o
  -4   6   4      778.80      695.00     34.82 o
  -3   6   4      393.47      415.78     15.05 o
  -2   6   4      211.95      227.28      6.56 o
  -1   6   4      139.16      158.94      4.31 o
   0   6   4      239.95      215.99      3.71 o
   1   6   4      195.57      205.90      4.39 o
   2   6   4       23.69       25.55      1.51 o
   3   6   4      514.75      506.50     12.31 o
   4   6   4      892.10      870.40     29.12 o
   5   6   4       16.68       24.37      3.67 o
  -5   7   4        2.01        8.69      5.53 o
  -4   7   4       97.14       92.57      8.69 o
  -3   7   4       31.00       23.00      1.93 o
  -2   7   4      143.95      140.09      4.76 o
  -1   7   4      787.84      893.42     15.51 o
   0   7   4      275.41      321.87      5.31 o
   1   7   4      391.13      410.39      9.50 o
   2   7   4      521.88      567.57     13.42 o
   3   7   4      655.58      637.92     15.20 o
   4   7   4       42.57       46.11      4.02 o
   5   7   4        0.10        4.33      3.89 o
  -5   8   4        0.49        2.55      4.92 o
  -4   8   4        2.28        5.05      4.22 o
  -3   8   4      131.62      152.62      6.54 o
  -2   8   4       35.61       44.63      3.22 o
  -1   8   4      873.58      989.56     18.37 o
   0   8   4      502.21      605.19     10.09 o
   1   8   4       29.08       30.21      1.34 o
   2   8   4      245.51      266.63      7.12 o
   3   8   4      333.10      329.63     10.41 o
   4   8   4       61.56       70.50      4.75 o
   5   8   4        5.98        8.08      2.92 o
  -5   9   4       27.02       24.02      6.98 o
  -4   9   4      288.57      289.34     18.40 o
  -3   9   4        7.69       13.81      3.35 o
  -2   9   4       80.51       80.23      4.28 o
  -1   9   4       92.98       93.27      2.97 o
   0   9   4       25.28       22.55      1.41 o
   1   9   4      273.18      290.66      6.88 o
   2   9   4       50.64       42.86      2.37 o
   3   9   4       45.01       50.77      3.58 o
   4   9   4       34.29       42.61      7.47 o
   5   9   4        0.46        4.66      4.46 o
  -5  10   4       49.69       38.38      8.12 o
  -4  10   4        1.44        3.16      4.04 o
  -3  10   4      230.32      200.23     10.58 o
  -2  10   4       72.93       67.51      2.42 o
  -1  10   4      964.59     1049.90     24.21 o
   0  10   4       15.75       22.16      1.23 o
   1  10   4      268.37      287.33      6.41 o
   2  10   4      523.15      528.91     13.02 o
   3  10   4       24.10       23.12      6.48 o
   4  10   4       45.48       41.28      3.82 o
   5  10   4        0.00        2.95      3.56 o
  -4  11   4        0.51        1.80      4.17 o
  -3  11   4       47.58       62.16      6.16 o
  -2  11   4      119.75      101.34      3.34 o
  -1  11   4       81.02       81.24      3.05 o
   0  11   4       40.59       53.78      1.85 o
   1  11   4      193.52      194.08      5.26 o
   2  11   4     1128.87     1159.63     26.59 o
   3  11   4       50.84       58.74     11.16 o
   4  11   4       11.92       20.86      6.06 o
  -4  12   4      405.09      416.86     24.94 o
  -3  12   4        6.60        5.76      3.06 o
  -2  12   4      156.24      146.36      5.09 o
  -1  12   4      620.74      655.16     15.75 o
   0  12   4       67.57       63.62      2.22 o
   1  12   4        6.02        5.77      1.35 o
   2  12   4        0.09       -1.09      1.40 o
   3  12   4        3.95        9.39      2.08 o
   4  12   4      716.60      640.65     22.57 o
  -4  13   4        0.47        3.21      4.74 o
  -3  13   4       14.57       16.49      2.10 o
  -2  13   4       28.87       27.80      4.08 o
  -1  13   4      177.95      184.11      5.54 o
   0  13   4       94.04       94.29      4.13 o
   1  13   4      344.66      385.21     11.32 o
   2  13   4        2.80        6.61      2.04 o
   3  13   4       24.72       19.04      2.91 o
   4  13   4      126.25      100.23      6.05 o
  -4  14   4        2.58        2.99      4.92 o
  -3  14   4       57.34       45.21      5.31 o
  -2  14   4      432.87      460.68     12.60 o
  -1  14   4       15.01       20.83      3.47 o
   0  14   4      244.07      248.24      8.96 o
   1  14   4       48.35       52.90      3.86 o
   2  14   4       19.37       21.39      2.61 o
   3  14   4        0.27        6.81      2.63 o
   4  14   4       35.77       36.27      4.83 o
  -3  15   4       36.16       38.51      4.48 o
  -2  15   4       90.16       98.44      5.45 o
  -1  15   4       44.96       49.79      4.16 o
   0  15   4       48.63       48.74      3.90 o
   1  15   4       46.84       39.01      3.83 o
   2  15   4       54.03       54.65      3.83 o
   3  15   4        0.03        3.34      2.68 o
  -3  16   4      155.55      140.83      9.22 o
  -2  16   4        1.36        2.18      2.08 o
  -1  16   4      102.68      101.20      5.63 o
   0  16   4        4.36        6.35      2.34 o
   1  16   4       10.79        9.01      3.26 o
   2  16   4        2.38       -0.23      2.13 o
   3  16   4        5.21        5.45      2.94 o
  -2  17   4       15.42       13.65      3.05 o
  -1  17   4       37.74       34.81      3.88 o
   0  17   4      150.87      144.58      7.02 o
   1  17   4       21.43       20.10      3.15 o
   2  17   4        1.67       -0.96      2.34 o
  -2  18   4       26.89       24.16      4.22 o
  -1  18   4        3.32       -0.46      2.38 o
   0  18   4        1.22        1.81      2.65 o
   1  18   4       49.41       52.02     10.45 o
   2  18   4        1.14        2.47      3.53 o
  -1  19   4       53.76       52.78      5.21 o
   0  19   4      180.67      180.11     10.46 o
   1  19   4       68.18       66.42      9.97 o
  -5   1   5        0.62        2.74      1.93 o
  -4   1   5      119.23       95.85      3.98 o
  -3   1   5       28.29       26.15      2.18 o
  -2   1   5     1262.29     1288.77     24.07 o
  -1   1   5      751.96      637.14     10.89 o
   0   1   5      609.47      526.56      7.91 o
   1   1   5      820.99      759.21     11.96 o
   2   1   5      937.26      867.25     14.64 o
   3   1   5        3.37        3.56      0.88 o
   4   1   5       18.60       20.54      3.08 o
   5   1   5       29.57       31.34      4.16 o
  -5   2   5       17.16       16.10      2.69 o
  -4   2   5       84.69       80.48      3.52 o
  -3   2   5      142.15      132.45      4.23 o
  -2   2   5       44.15       40.67      1.34 o
  -1   2   5      227.06      213.70      4.05 o
   0   2   5     2119.27     1828.60     27.86 o
   1   2   5      214.14      204.63      3.64 o
   2   2   5      731.00      730.38     11.63 o
   3   2   5      186.68      197.01      4.63 o
   4   2   5       38.05       21.40      3.31 o
   5   2   5      728.25      762.05     26.96 o
  -5   3   5       27.73       35.89      5.64 o
  -4   3   5       41.93       37.23      2.76 o
  -3   3   5      686.21      693.35     19.57 o
  -2   3   5      691.66      708.19     15.43 o
  -1   3   5      947.98      907.06     18.06 o
   0   3   5      528.40      486.68      7.79 o
   1   3   5        1.19        2.24      0.69 o
   2   3   5      208.83      197.70      4.83 o
   3   3   5       34.44       30.45      1.81 o
   4   3   5      143.27      148.09      7.39 o
   5   3   5      118.60      119.73      7.73 o
  -5   4   5       61.48       52.85      3.95 o
  -4   4   5       12.58       10.58      3.60 o
  -3   4   5        3.17        3.00      0.96 o
  -2   4   5       16.60       12.93      1.11 o
  -1   4   5       33.06       42.54      1.41 o
   0   4   5       72.22       61.38      1.43 o
   1   4   5      396.83      405.22      8.06 o
   2   4   5       34.86       35.00      1.71 o
   3   4   5       26.52       23.38      3.01 o
   4   4   5     1019.53     1068.89     63.96 o
   5   4   5        6.57        8.47      5.12 o
  -5   5   5      337.74      335.76     12.84 o
  -4   5   5        3.25        6.46      3.64 o
  -3   5   5       32.59       41.68      2.22 o
  -2   5   5      346.08      415.61     12.09 o
  -1   5   5      632.29      680.94     13.58 o
   0   5   5       25.06       27.90      0.97 o
   1   5   5      852.45      870.02     14.73 o
   2   5   5       11.04       13.84      1.20 o
   3   5   5       21.41       17.06      1.66 o
   4   5   5        1.02        1.17      2.16 o
   5   5   5        1.58        9.83      5.99 o
  -5   6   5        5.54        6.81      4.83 o
  -4   6   5      128.43      111.45      9.53 o
  -3   6   5      256.33      274.01     13.31 o
  -2   6   5      289.60      320.27     11.90 o
  -1   6   5      848.31      854.05     14.62 o
   0   6   5      221.34      223.44      4.33 o
   1   6   5     1233.16     1382.37     21.48 o
   2   6   5       81.62       96.58      5.00 o
   3   6   5       35.44       39.70      2.37 o
   4   6   5      210.55      205.92     10.06 o
   5   6   5       72.94       82.86      5.87 o
  -5   7   5        4.80        4.79      5.14 o
  -4   7   5        5.02        3.43      3.60 o
  -3   7   5        1.69        0.10      1.54 o
  -2   7   5      566.27      648.86     24.06 o
  -1   7   5      350.06      378.83      7.03 o
   0   7   5     2974.20     3259.98     47.42 o
   1   7   5        2.70        1.25      0.54 o
   2   7   5       27.57       20.85      1.65 o
   3   7   5      177.33      147.80      4.82 o
   4   7   5        0.27        5.38      2.25 o
   5   7   5        3.42        4.45      3.29 o
  -5   8   5        0.01       -1.41      4.65 o
  -4   8   5       18.75       11.33      4.65 o
  -3   8   5       12.72       18.20      2.73 o
  -2   8   5      148.42      152.73      6.13 o
  -1   8   5        1.44        2.25      0.79 o
   0   8   5     2225.51     2411.53     40.34 o
   1   8   5      108.62      105.05      2.83 o
   2   8   5      400.96      400.56     10.90 o
   3   8   5     1563.66     1556.67     34.86 o
   4   8   5      121.24      122.87      6.49 o
   5   8   5       19.02       20.21      3.82 o
  -5   9   5      173.46      185.84     15.19 o
  -4   9   5       53.02       49.88      7.42 o
  -3   9   5     1065.92      967.84     34.42 o
  -2   9   5      283.03      285.52     12.35 o
  -1   9   5      636.05      598.96     12.88 o
   0   9   5     1001.43     1150.56     18.53 o
   1   9   5      903.82      923.21     17.31 o
   2   9   5       60.04       68.56      3.03 o
   3   9   5       17.01       21.16      2.37 o
   4   9   5        5.20        6.16      2.39 o
   5   9   5       11.54       15.28      4.76 o
  -4  10   5       78.25       65.69      8.52 o
  -3  10   5      181.37      182.70      9.89 o
  -2  10   5      126.36       99.63      3.09 o
  -1  10   5        3.79        7.89      1.25 o
   0  10   5     1370.68     1547.42     24.69 o
   1  10   5       29.03       31.43      1.87 o
   2  10   5       31.23       32.33      2.32 o
   3  10   5      142.42      134.04      5.59 o
   4  10   5       20.66       15.71      5.31 o
  -4  11   5        0.35        4.96      4.22 o
  -3  11   5       65.34       72.90      6.62 o
  -2  11   5       72.08       72.13      3.22 o
  -1  11   5      404.40      420.45      9.77 o
   0  11   5      157.40      198.56      4.35 o
   1  11   5        8.26        9.80      1.42 o
   2  11   5        0.80        1.14      1.23 o
   3  11   5      222.58      203.47      7.50 o
   4  11   5      245.39      259.57     24.33 o
  -4  12   5      116.64      113.91     11.86 o
  -3  12   5      134.19      137.47      8.75 o
  -2  12   5        1.41        1.94      1.25 o
  -1  12   5       24.51       28.94      2.09 o
   0  12   5       66.68       76.79      2.65 o
   1  12   5      913.38      964.53     20.39 o
   2  12   5       41.86       47.29      6.00 o
   3  12   5       49.06       51.67      3.73 o
   4  12   5      279.33      262.25     15.85 o
  -4  13   5      122.26      124.76     11.94 o
  -3  13   5        9.51        9.64      1.84 o
  -2  13   5      197.52      168.92      5.96 o
  -1  13   5      155.69      136.31      5.12 o
   0  13   5        6.27        8.93      2.28 o
   1  13   5       10.32       10.51      2.29 o
   2  13   5       32.30       37.07      2.70 o
   3  13   5        4.23       12.73      2.56 o
   4  13   5       17.60       16.14      3.27 o
  -4  14   5        6.96        9.35      5.53 o
  -3  14   5       10.10        7.55      2.04 o
  -2  14   5       43.71       40.57      3.09 o
  -1  14   5       47.12       46.25      4.30 o
   0  14   5      126.78      119.14      5.65 o
   1  14   5        0.52        1.24      1.85 o
   2  14   5        4.91        3.44      1.72 o
   3  14   5       71.39       79.26      6.50 o
   4  14   5       83.97       74.61      6.72 o
  -3  15   5      272.78      255.75     11.60 o
  -2  15   5       35.40       33.34      4.55 o
  -1  15   5       89.89       91.46      5.15 o
   0  15   5      236.59      245.88      9.25 o
   1  15   5       19.96       18.79      2.84 o
   2  15   5       19.47       18.05      2.66 o
   3  15   5        2.84        4.87      2.68 o
  -3  16   5        8.40        7.37      5.20 o
  -2  16   5      124.35      123.95      9.74 o
  -1  16   5       17.20       18.04      2.95 o
   0  16   5      114.88      109.11      5.81 o
   1  16   5      171.56      170.28      7.43 o
   2  16   5      109.00      106.37      7.33 o
   3  16   5       30.41       24.42      4.13 o
  -2  17   5        4.10        4.44      2.46 o
  -1  17   5       35.59       39.35      3.99 o
   0  17   5        0.01       -1.17      2.58 o
   1  17   5       68.14       69.75      5.09 o
   2  17   5        5.06       -2.13      2.13 o
  -2  18   5      130.49      130.97      8.81 o
  -1  18   5      249.72      216.44      9.38 o
   0  18   5       21.12       24.24      3.71 o
   1  18   5       54.26       50.00      6.15 o
   2  18   5        2.11        2.77      5.84 o
  -1  19   5      109.32      108.39      8.73 o
   0  19   5        5.61        4.40      2.86 o
   1  19   5        3.30        7.11      6.41 o
  -5   0   6        3.36        4.00      2.94 o
  -4   0   6        2.42        3.82      2.24 o
  -3   0   6       15.23       12.42      1.56 o
  -2   0   6     1156.59     1094.82     28.59 o
  -1   0   6      816.56      636.19     12.81 o
   0   0   6        0.03        0.48      0.39 o
   1   0   6      744.01      561.57     11.50 o
   2   0   6      226.52      238.21      6.17 o
   3   0   6      624.72      563.70     15.38 o
   4   0   6      209.81      211.79     13.31 o
   5   0   6      405.24      395.70     22.44 o
  -5   1   6        3.26        1.51      1.93 o
  -4   1   6        1.85        2.88      1.53 o
  -3   1   6       85.47       90.18      4.36 o
  -2   1   6        1.21        1.20      0.53 o
  -1   1   6      196.57      215.97      3.80 o
   0   1   6      544.80      465.40      7.08 o
   1   1   6      112.71       97.71      2.10 o
   2   1   6      222.04      219.64      4.41 o
   3   1   6      705.67      737.61     15.44 o
   4   1   6        5.83        4.74      2.32 o
   5   1   6      222.44      234.58     10.99 o
  -5   2   6       31.09       32.04      3.47 o
  -4   2   6      161.18      179.87      6.04 o
  -3   2   6      265.06      255.97      6.00 o
  -2   2   6       12.36        9.68      0.63 o
  -1   2   6     1754.69     1623.63     25.30 o
   0   2   6      258.15      227.04      3.94 o
   1   2   6     1732.52     1573.66     24.25 o
   2   2   6        5.41       10.66      0.83 o
   3   2   6      450.74      476.13     10.61 o
   4   2   6       67.06       72.83     12.03 o
   5   2   6        1.96       10.29      3.49 o
  -5   3   6      141.08      133.80      6.70 o
  -4   3   6       16.28       13.85      1.74 o
  -3   3   6       70.97       76.22      5.01 o
  -2   3   6      426.19      474.51     15.50 o
  -1   3   6       74.71       51.97      1.38 o
   0   3   6      671.76      615.61      9.81 o
   1   3   6      681.80      678.31     10.88 o
   2   3   6     1845.47     1797.22     27.76 o
   3   3   6       19.14       13.30      1.43 o
   4   3   6       15.89       20.02      3.20 o
   5   3   6      143.99      161.89     11.22 o
  -5   4   6        0.85        0.66      2.17 o
  -4   4   6        2.03        4.13      2.77 o
  -3   4   6       66.71       65.61      3.08 o
  -2   4   6        2.98        8.76      1.21 o
  -1   4   6     2570.63     2582.58     42.41 o
   0   4   6       10.31        8.85      0.64 o
   1   4   6     3075.56     3025.49     46.03 o
   2   4   6        0.49        1.41      0.73 o
   3   4   6        0.77        1.52      1.05 o
   4   4   6      186.57      188.12      8.72 o
   5   4   6       11.29       16.18      3.55 o
  -5   5   6       45.45       33.55      4.87 o
  -4   5   6       58.52       48.26      6.41 o
  -3   5   6       12.16       12.12      1.55 o
  -2   5   6      779.59      879.38     27.94 o
  -1   5   6       52.25       52.50      1.58 o
   0   5   6        3.34        5.41      0.65 o
   1   5   6     1824.14     1863.26     30.69 o
   2   5   6      120.11      125.10      3.62 o
   3   5   6      197.89      179.86      4.94 o
   4   5   6       23.24       35.51      7.11 o
   5   5   6       54.56       62.70      5.48 o
  -5   6   6        5.47        7.47      5.18 o
  -4   6   6       83.10       75.09      8.34 o
  -3   6   6        1.30        1.61      2.33 o
  -2   6   6      621.83      697.09     21.26 o
  -1   6   6      360.40      371.61      7.10 o
   0   6   6     1058.16     1065.11     17.90 o
   1   6   6       27.58       46.25      2.70 o
   2   6   6      668.39      687.31     16.06 o
   3   6   6       78.21       78.94      3.37 o
   4   6   6        8.54       16.08      3.01 o
   5   6   6       10.19       10.42      3.21 o
  -5   7   6        3.77        3.29      4.87 o
  -4   7   6      141.03       94.19      9.57 o
  -3   7   6      328.68      319.79     12.92 o
  -2   7   6       76.47       73.45      3.83 o
  -1   7   6      235.68      226.86      5.46 o
   0   7   6      440.59      514.64      9.29 o
   1   7   6      158.77      191.82      4.87 o
   2   7   6        6.44        4.24      1.70 o
   3   7   6       14.14       10.39      1.64 o
   4   7   6       11.40        9.10      2.70 o
   5   7   6       27.65       26.77      4.11 o
  -5   8   6        2.34        0.22      4.70 o
  -4   8   6      112.04       99.77     10.01 o
  -3   8   6       60.63       50.78      5.08 o
  -2   8   6        0.07        1.78      1.46 o
  -1   8   6      368.12      373.30      8.44 o
   0   8   6      202.43      211.63      5.68 o
   1   8   6       13.25       16.21      1.18 o
   2   8   6       16.14       18.15      1.70 o
   3   8   6       19.57       20.85      3.17 o
   4   8   6       37.27       36.77      3.80 o
   5   8   6        3.76        7.45      3.22 o
  -5   9   6       10.75       11.59      6.24 o
  -4   9   6       40.84       44.53      7.16 o
  -3   9   6       16.94        7.93      2.82 o
  -2   9   6      167.10      168.55      8.14 o
  -1   9   6      222.63      230.57      5.81 o
   0   9   6       92.78       96.55      2.44 o
   1   9   6      123.74      131.98      3.48 o
   2   9   6       33.85       34.83      2.31 o
   3   9   6       78.30       82.68      4.35 o
   4   9   6        0.05        3.30      2.34 o
   5   9   6        1.85        5.91      5.69 o
  -4  10   6       27.62       23.71      6.15 o
  -3  10   6       49.35       39.86      4.83 o
  -2  10   6        6.20        6.87      1.06 o
  -1  10   6      312.78      327.41      7.84 o
   0  10   6      580.25      586.49     10.08 o
   1  10   6       44.93       50.53      2.43 o
   2  10   6        0.01        0.40      1.19 o
   3  10   6        1.70        6.01      1.95 o
   4  10   6        4.00        8.93      2.71 o
  -4  11   6       59.36       33.99      6.89 o
  -3  11   6       25.53       19.54      7.11 o
  -2  11   6       15.14       18.05      1.60 o
  -1  11   6        0.76        1.22      1.06 o
   0  11   6       30.52       29.57      1.47 o
   1  11   6       37.57       46.15      2.04 o
   2  11   6       55.31       63.12      3.72 o
   3  11   6      102.32      105.50      5.12 o
   4  11   6      382.13      370.04     35.79 o
  -4  12   6       41.59       31.53      7.07 o
  -3  12   6       15.15       23.41      7.47 o
  -2  12   6      842.97      772.13     19.15 o
  -1  12   6      244.00      269.40      7.05 o
   0  12   6      246.29      257.89      7.22 o
   1  12   6      501.94      515.36     11.83 o
   2  12   6        5.18        4.59      1.74 o
   3  12   6       10.71       11.27      2.92 o
   4  12   6        9.74       13.47      4.44 o
  -4  13   6        0.42       -2.85      4.35 o
  -3  13   6       19.12       16.11      2.24 o
  -2  13   6      146.83      144.39      5.48 o
  -1  13   6       15.12       16.61      2.08 o
   0  13   6       32.39       40.38      3.00 o
   1  13   6      551.90      571.99     17.11 o
   2  13   6       37.57       35.26      3.74 o
   3  13   6        0.61        3.97      2.15 o
   4  13   6        7.00        8.17      3.43 o
  -3  14   6        0.39        0.89      2.12 o
  -2  14   6       21.15       24.95      2.65 o
  -1  14   6       30.96       28.48      3.12 o
   0  14   6       40.76       46.80      5.20 o
   1  14   6        0.07       -1.55      1.74 o
   2  14   6       13.23       11.98      2.32 o
   3  14   6        1.42        4.39      2.90 o
  -3  15   6       29.96       21.97      3.50 o
  -2  15   6       34.30       31.76      4.34 o
  -1  15   6       92.60       85.58      5.29 o
   0  15   6      241.92      238.62      9.15 o
   1  15   6       17.76       18.10      2.88 o
   2  15   6      640.63      626.50     18.92 o
   3  15   6       13.98       13.96      3.64 o
  -3  16   6      199.47      185.08      9.92 o
  -2  16   6       15.50       16.27      3.09 o
  -1  16   6      159.62      144.55      6.93 o
   0  16   6        0.88        0.13      1.91 o
   1  16   6       58.01       48.38      4.16 o
   2  16   6        6.31        3.85      3.47 o
   3  16   6       15.31       24.42      4.39 o
  -2  17   6        6.91        4.27      4.30 o
  -1  17   6      217.90      201.15     10.05 o
   0  17   6      144.19      149.90      7.33 o
   1  17   6       36.02       33.82      7.77 o
   2  17   6        0.46        0.59      2.61 o
  -2  18   6       57.14       44.62      5.77 o
  -1  18   6       44.34       45.36      4.65 o
   0  18   6        7.51       11.46      3.08 o
   1  18   6       15.83       11.56      3.88 o
   2  18   6       61.60       66.31     10.98 o
  -1  19   6        4.33        5.40      3.96 o
   0  19   6       29.92       28.40      4.28 o
   1  19   6        0.11        6.10      6.50 o
  -5   1   7        6.66        8.29      2.44 o
  -4   1   7       75.58       80.97      4.98 o
  -3   1   7      321.26      331.62      7.05 o
  -2   1   7      274.25      291.04      6.01 o
  -1   1   7     1113.27     1054.99     15.51 o
   0   1   7     2348.69     1978.63     30.24 o
   1   1   7        3.77        0.62      0.48 o
   2   1   7     3131.61     2988.24     48.86 o
   3   1   7      200.06      195.51      6.21 o
   4   1   7       47.59       41.27      4.18 o
   5   1   7       21.59       27.16      4.22 o
  -5   2   7        3.87        7.84      2.36 o
  -4   2   7      121.77      125.26      5.85 o
  -3   2   7       23.53       21.89      1.43 o
  -2   2   7      213.67      197.94      3.43 o
  -1   2   7      324.83      348.37      6.30 o
   0   2   7      501.34      516.22      8.36 o
   1   2   7      122.13      127.97      2.52 o
   2   2   7      199.71      212.36      5.28 o
   3   2   7      237.05      248.77      6.39 o
   4   2   7       39.90       44.12      4.34 o
   5   2   7       93.46       86.64      7.75 o
  -5   3   7      171.04      161.16      7.65 o
  -4   3   7       58.53       53.20      2.82 o
  -3   3   7       16.60       21.31      2.33 o
  -2   3   7      412.93      436.59     13.27 o
  -1   3   7     1105.98     1050.78     17.74 o
   0   3   7      237.49      208.58      3.77 o
   1   3   7       29.03       39.54      1.35 o
   2   3   7       34.85       50.82      1.72 o
   3   3   7       42.48       46.38      2.41 o
   4   3   7       24.47       34.71      4.98 o
   5   3   7      110.64      105.91      7.17 o
  -5   4   7       25.25       24.09      3.56 o
  -4   4   7       17.00       21.65      2.25 o
  -3   4   7        1.97        1.55      0.90 o
  -2   4   7       31.36       40.00      1.87 o
  -1   4   7      225.57      203.01      4.06 o
   0   4   7      687.17      684.81     10.95 o
   1   4   7      444.10      450.36      7.57 o
   2   4   7        0.22        2.38      0.59 o
   3   4   7      102.97      102.57      3.85 o
   4   4   7      126.79      128.20     10.93 o
   5   4   7       14.76       16.04      3.61 o
  -5   5   7        1.26        2.06      2.10 o
  -4   5   7       17.95       21.65      4.96 o
  -3   5   7        5.04        6.86      1.43 o
  -2   5   7        5.55        7.06      1.28 o
  -1   5   7      230.23      219.99      4.40 o
   0   5   7     2020.81     2057.26     31.57 o
   1   5   7      655.76      710.96     11.51 o
   2   5   7      512.28      491.32     11.94 o
   3   5   7       16.35       15.36      1.60 o
   4   5   7      163.03      167.58      8.23 o
   5   5   7        0.84        4.79      3.06 o
  -5   6   7      150.84      127.61     11.46 o
  -4   6   7       29.06       27.04      4.41 o
  -3   6   7        0.07        0.05      1.05 o
  -2   6   7       65.98       70.86      3.15 o
  -1   6   7      371.95      369.22      7.46 o
   0   6   7       62.43       68.35      2.19 o
   1   6   7      170.16      159.54      3.82 o
   2   6   7        3.27        1.85      1.02 o
   3   6   7       22.24       21.00      2.03 o
   4   6   7        9.03        9.30      2.76 o
   5   6   7       25.02       31.67      7.73 o
  -5   7   7        3.13       10.28      5.80 o
  -4   7   7        0.06       -0.45      2.61 o
  -3   7   7      215.13      229.30     10.80 o
  -2   7   7      175.62      193.86     11.70 o
  -1   7   7       94.01       94.71      2.92 o
   0   7   7     1802.13     1830.07     35.94 o
   1   7   7      244.12      240.61      5.89 o
   2   7   7       27.13       37.17      5.16 o
   3   7   7       19.92       15.63      1.91 o
   4   7   7       15.03       15.19      3.01 o
   5   7   7        2.81        7.48      3.22 o
  -5   8   7        2.25       -0.79      4.70 o
  -4   8   7        5.34        0.68      2.92 o
  -3   8   7      233.94      207.54     10.35 o
  -2   8   7       15.50       11.08      1.95 o
  -1   8   7      456.67      488.41     10.74 o
   0   8   7       79.73       76.35      2.61 o
   1   8   7      123.43      138.09      4.00 o
   2   8   7        0.24        2.38      1.11 o
   3   8   7       29.09       25.37      2.71 o
   4   8   7       68.52       70.47      5.06 o
   5   8   7        1.65        4.92      3.05 o
  -4   9   7       63.25       60.77      6.41 o
  -3   9   7        6.81        9.65      2.99 o
  -2   9   7       46.70       41.81      1.92 o
  -1   9   7      221.15      241.80      6.29 o
   0   9   7       26.49       42.83      1.63 o
   1   9   7      323.34      352.97      8.11 o
   2   9   7       11.80        6.98      1.48 o
   3   9   7        5.39        5.05      1.85 o
   4   9   7       15.38       24.06      5.75 o
  -4  10   7        0.22        0.34      3.14 o
  -3  10   7      244.21      199.35     12.14 o
  -2  10   7      273.02      229.08      5.89 o
  -1  10   7       62.97       60.82      2.63 o
   0  10   7      204.69      224.85      4.58 o
   1  10   7       92.50       97.07      4.38 o
   2  10   7      132.37      134.76      4.74 o
   3  10   7      116.77      109.01      5.16 o
   4  10   7       24.65       24.11      4.02 o
  -4  11   7        7.80        9.67      3.97 o
  -3  11   7      143.02      126.51      8.36 o
  -2  11   7        4.76        2.77      1.12 o
  -1  11   7        5.08        7.41      1.61 o
   0  11   7        0.35        0.84      0.77 o
   1  11   7        2.07        2.36      0.98 o
   2  11   7       67.36       66.36      4.01 o
   3  11   7        0.02        4.10      1.88 o
   4  11   7       39.01       32.07      8.12 o
  -4  12   7       30.34       26.72      5.58 o
  -3  12   7       28.99       31.47      3.70 o
  -2  12   7      172.19      143.78      5.31 o
  -1  12   7        5.02        7.19      1.48 o
   0  12   7       22.33       23.45      2.02 o
   1  12   7      165.02      181.19      5.84 o
   2  12   7       69.81       77.84      4.28 o
   3  12   7      102.95       98.74      5.75 o
   4  12   7       27.88       34.00      5.95 o
  -4  13   7      135.99      134.64     12.91 o
  -3  13   7       35.94       39.91      4.77 o
  -2  13   7      156.65      152.98      5.72 o
  -1  13   7       84.72       88.07      4.15 o
   0  13   7      113.02      111.37      5.41 o
   1  13   7       70.98       83.47      4.79 o
   2  13   7      157.06      154.00      7.78 o
   3  13   7       16.68       19.37      3.86 o
   4  13   7      161.51      142.72      9.79 o
  -3  14   7        2.00       -0.84      1.84 o
  -2  14   7        0.23        0.36      1.57 o
  -1  14   7        8.35       10.57      2.35 o
   0  14   7      195.07      194.20      7.87 o
   1  14   7        8.06       10.66      2.43 o
   2  14   7       17.58       13.91      2.51 o
   3  14   7       28.70       46.90      5.49 o
  -3  15   7       20.92       15.53      4.26 o
  -2  15   7       14.73       13.07      2.93 o
  -1  15   7      340.63      321.61     11.50 o
   0  15   7      227.26      231.10      9.09 o
   1  15   7       15.92       11.09      4.23 o
   2  15   7      166.12      157.47      7.02 o
   3  15   7       41.97       47.73      5.84 o
  -3  16   7      110.79       92.88      6.91 o
  -2  16   7        3.35        1.78      2.93 o
  -1  16   7       16.20       14.32      2.93 o
   0  16   7      143.86      128.39      6.57 o
   1  16   7       75.17       71.38      7.79 o
   2  16   7       15.12       18.86      3.17 o
  -2  17   7        5.36        6.82      3.35 o
  -1  17   7       12.98       12.97      3.09 o
   0  17   7        6.10        4.75      2.65 o
   1  17   7        0.03        1.64      2.43 o
   2  17   7       45.68       29.44      6.41 o
  -2  18   7       13.17        7.51      7.38 o
  -1  18   7      212.94      188.56     15.19 o
   0  18   7       27.52       28.09      3.97 o
   1  18   7      110.34      103.72     11.55 o
   0  19   7      281.56      250.41     22.18 o
  -5   0   8      125.07      120.10      9.13 o
  -4   0   8      776.43      798.64     37.33 o
  -3   0   8      114.02      110.75      4.43 o
  -2   0   8      247.29      237.43      7.29 o
  -1   0   8     1681.69     1670.21     41.89 o
   0   0   8      911.14      797.19     17.89 o
   1   0   8      848.08      789.16     22.29 o
   2   0   8        4.77        2.71      1.36 o
   3   0   8      262.86      297.96      9.20 o
   4   0   8      132.41      119.27      9.79 o
   5   0   8        2.61        3.95      4.70 o
  -5   1   8       30.03       25.81      3.38 o
  -4   1   8       49.87       58.84      3.87 o
  -3   1   8      405.17      402.99      8.40 o
  -2   1   8        0.04        0.58      0.61 o
  -1   1   8     1725.48     1704.66     23.55 o
   0   1   8     2200.22     2108.53     32.28 o
   1   1   8      876.64      766.37     12.34 o
   2   1   8      106.25      104.01      2.71 o
   3   1   8       38.99       42.97      2.15 o
   4   1   8       16.41       16.04      4.52 o
   5   1   8       94.77       96.31      6.89 o
  -5   2   8       30.06       26.25      4.74 o
  -4   2   8      149.99      156.71      9.59 o
  -3   2   8       37.13       38.79      1.80 o
  -2   2   8      143.54      131.14      2.93 o
  -1   2   8        9.23       10.19      0.73 o
   0   2   8     2797.44     2718.56     39.10 o
   1   2   8      980.59      928.41     13.93 o
   2   2   8      196.64      191.26      4.99 o
   3   2   8     1093.98     1120.09     21.00 o
   4   2   8        6.24        8.10      2.86 o
   5   2   8       51.53       47.97      7.44 o
  -5   3   8       23.00       18.52      2.98 o
  -4   3   8      147.55      159.58      6.21 o
  -3   3   8       11.75        8.80      1.09 o
  -2   3   8        7.66        7.65      0.71 o
  -1   3   8     1436.73     1454.17     24.35 o
   0   3   8      209.40      204.03      3.78 o
   1   3   8      103.99      107.92      2.46 o
   2   3   8       76.88       70.98      2.53 o
   3   3   8       12.77       16.26      2.72 o
   4   3   8      141.74      137.15      7.39 o
   5   3   8       26.17       37.80      4.96 o
  -5   4   8      523.62      514.88     18.63 o
  -4   4   8       30.96       33.21      2.70 o
  -3   4   8      139.79      149.98      6.05 o
  -2   4   8     1539.52     1589.79     34.91 o
  -1   4   8      718.27      704.96     13.27 o
   0   4   8       91.44       80.45      2.07 o
   1   4   8     1367.44     1434.04     27.05 o
   2   4   8      129.78      108.42      2.98 o
   3   4   8      176.22      172.28      5.53 o
   4   4   8      230.98      222.80     10.10 o
   5   4   8        0.12        3.24      3.58 o
  -5   5   8       12.41       10.97      2.47 o
  -4   5   8        1.03        1.51      2.54 o
  -3   5   8        2.36        0.72      1.56 o
  -2   5   8      291.94      334.66      6.66 o
  -1   5   8      660.14      588.22     11.31 o
   0   5   8        0.92        0.56      0.53 o
   1   5   8      559.50      536.24     10.40 o
   2   5   8        0.71        1.33      0.79 o
   3   5   8       39.58       36.59      2.37 o
   4   5   8      121.47      114.93      6.65 o
   5   5   8       23.02       21.17      4.08 o
  -5   6   8      112.55       97.57     10.71 o
  -4   6   8        5.79        4.53      2.96 o
  -3   6   8        1.12        1.79      1.81 o
  -2   6   8      123.85      110.03      3.36 o
  -1   6   8       24.97       23.03      2.04 o
   0   6   8      110.13      111.99      3.46 o
   1   6   8       81.10       86.40      2.58 o
   2   6   8       54.38       59.65      2.86 o
   3   6   8        3.17        1.12      1.84 o
   4   6   8       74.55       82.00      5.72 o
   5   6   8        7.06       12.34      7.25 o
  -5   7   8       65.15       52.74      8.74 o
  -4   7   8        0.02        2.56      2.76 o
  -3   7   8       52.18       54.95      5.11 o
  -2   7   8       36.33       40.11      2.00 o
  -1   7   8       28.66       20.01      1.45 o
   0   7   8      232.96      215.26      5.39 o
   1   7   8      350.25      368.02      7.62 o
   2   7   8       30.43       35.92      2.33 o
   3   7   8        1.90        3.04      1.70 o
   4   7   8        3.93        1.95      2.99 o
   5   7   8       55.96       50.46      5.77 o
  -4   8   8      102.63       92.40      7.64 o
  -3   8   8       28.39       33.14      5.05 o
  -2   8   8        5.72        8.03      1.27 o
  -1   8   8      150.12      148.12      4.23 o
   0   8   8        3.80        4.32      0.80 o
   1   8   8      446.38      449.58     14.48 o
   2   8   8       76.83       74.81      3.31 o
   3   8   8        2.63        5.10      1.89 o
   4   8   8        5.63        7.43      2.96 o
   5   8   8       35.40       39.08      8.48 o
  -4   9   8        0.29        0.62      2.83 o
  -3   9   8        3.38       -0.58      2.22 o
  -2   9   8       10.61       12.74      1.33 o
  -1   9   8       69.36       67.88      2.71 o
   0   9   8        8.03       11.65      1.05 o
   1   9   8        4.77        5.84      1.30 o
   2   9   8      165.53      154.19      5.15 o
   3   9   8       12.03       10.78      2.20 o
   4   9   8       23.12       19.22      4.90 o
  -4  10   8       53.99       50.69      6.17 o
  -3  10   8        0.05        5.94      2.79 o
  -2  10   8       10.53       12.38      1.45 o
  -1  10   8      349.10      356.14      8.83 o
   0  10   8        0.54        1.47      0.78 o
   1  10   8      724.38      739.30     17.72 o
   2  10   8        5.52       10.86      1.78 o
   3  10   8      110.41      103.89      5.11 o
   4  10   8       10.85       12.74      3.02 o
  -4  11   8        2.11        4.05      3.64 o
  -3  11   8       26.51       20.01      4.14 o
  -2  11   8       19.01       12.84      2.23 o
  -1  11   8       82.67       79.41      3.23 o
   0  11   8      266.91      289.66      6.56 o
   1  11   8      494.23      476.80     12.21 o
   2  11   8       18.70       21.73      2.56 o
   3  11   8       17.08       17.58      2.88 o
   4  11   8        4.11       13.85      4.65 o
  -4  12   8       32.13       45.47      6.35 o
  -3  12   8        9.28        8.61      2.63 o
  -2  12   8        6.03        5.19      3.00 o
  -1  12   8        9.73        8.92      1.80 o
   0  12   8       18.55       22.78      2.06 o
   1  12   8       79.88       82.86      4.69 o
   2  12   8       28.12       33.37      3.07 o
   3  12   8        1.34        5.41      4.74 o
   4  12   8       26.49       35.69      4.22 o
  -4  13   8        2.05        4.74      4.07 o
  -3  13   8       22.50       16.41      2.53 o
  -2  13   8        9.58        4.33      1.72 o
  -1  13   8      196.92      188.30      6.53 o
   0  13   8       48.44       48.41      3.89 o
   1  13   8      452.89      464.81     14.72 o
   2  13   8        2.74        7.41      2.66 o
   3  13   8        0.97        1.27      2.68 o
  -3  14   8      171.97      147.96      7.51 o
  -2  14   8      284.97      253.23      8.30 o
  -1  14   8       11.85       13.64      3.56 o
   0  14   8       54.34       58.57      4.35 o
   1  14   8        3.56        4.24      4.37 o
   2  14   8       91.98       76.45      5.82 o
   3  14   8        7.68       12.43      3.86 o
  -3  15   8       53.19       38.54      9.75 o
  -2  15   8        3.38        3.87      2.35 o
  -1  15   8      199.56      179.32      7.82 o
   0  15   8      150.31      138.03      6.74 o
   1  15   8       22.04       25.73      3.39 o
   2  15   8       39.89       42.87      4.05 o
   3  15   8       30.52       38.91      5.49 o
  -3  16   8       10.56        7.94      3.49 o
  -2  16   8        2.58        7.34      4.83 o
  -1  16   8        0.42        5.40      2.69 o
   0  16   8       36.79       31.41      5.98 o
   1  16   8      141.20      128.46      6.66 o
   2  16   8       10.14        2.91      2.54 o
  -2  17   8       30.17       24.71     12.32 o
  -1  17   8       50.84       45.38      4.47 o
   0  17   8       51.31       49.59      4.69 o
   1  17   8        0.67        0.42      3.45 o
   2  17   8        1.00        2.82      3.16 o
  -1  18   8       84.47       76.82      5.92 o
   0  18   8       56.78       46.00      4.88 o
   1  18   8      100.84       98.81      7.50 o
  -5   1   9        0.00        0.09      2.06 o
  -4   1   9      358.37      375.67     13.85 o
  -3   1   9      296.72      309.69      6.80 o
  -2   1   9      365.97      363.10      7.45 o
  -1   1   9     2354.57     2272.38     32.73 o
   0   1   9        1.05        4.84      0.97 o
   1   1   9      394.60      354.16      5.90 o
   2   1   9      188.37      185.47      4.15 o
   3   1   9       88.94       85.50      2.83 o
   4   1   9      105.49       98.76      6.28 o
   5   1   9       20.11       19.55      4.53 o
  -5   2   9       23.63       22.52      3.28 o
  -4   2   9        2.67        4.59      1.71 o
  -3   2   9       78.16       74.32      2.96 o
  -2   2   9       26.43       15.25      0.98 o
  -1   2   9      490.79      522.08      8.08 o
   0   2   9     3786.00     3697.94     53.00 o
   1   2   9       32.84       28.77      1.36 o
   2   2   9      343.84      323.91      6.89 o
   3   2   9       31.90       36.73      1.84 o
   4   2   9       20.14       23.39      3.77 o
   5   2   9        4.49        6.03      3.44 o
  -5   3   9        2.95        1.39      4.06 o
  -4   3   9       14.95       20.57      2.44 o
  -3   3   9      144.34      135.61      3.63 o
  -2   3   9        3.47        6.97      0.71 o
  -1   3   9       52.92       51.43      2.10 o
   0   3   9      216.39      218.78      4.08 o
   1   3   9       90.67       90.48      2.29 o
   2   3   9       40.63       33.59      1.92 o
   3   3   9        1.83        0.46      1.21 o
   4   3   9       54.33       53.80      4.89 o
   5   3   9        0.75        1.12      3.15 o
  -5   4   9      312.99      319.40     12.82 o
  -4   4   9      178.84      197.78      7.36 o
  -3   4   9       70.10       69.75      2.54 o
  -2   4   9      480.11      458.46      8.46 o
  -1   4   9        4.38        4.59      0.81 o
   0   4   9      439.68      414.08      7.54 o
   1   4   9     2456.42     2388.36     42.47 o
   2   4   9      627.12      591.61     12.78 o
   3   4   9        1.37        2.78      1.40 o
   4   4   9        2.94        6.02      4.74 o
   5   4   9        8.46       12.76      3.65 o
  -5   5   9      154.88      159.78      7.79 o
  -4   5   9       19.55       17.90      3.25 o
  -3   5   9        0.09        0.37      1.15 o
  -2   5   9      235.89      252.66      5.49 o
  -1   5   9       46.34       43.89      1.78 o
   0   5   9      188.20      193.90      4.81 o
   1   5   9      145.63      123.73      3.28 o
   2   5   9      183.05      195.91      5.07 o
   3   5   9       43.04       39.03      2.67 o
   4   5   9      116.97      117.46     13.83 o
   5   5   9        0.31        0.07      3.16 o
  -5   6   9        0.02        1.41      2.26 o
  -4   6   9      243.24      248.06     12.11 o
  -3   6   9       17.72       28.41      3.89 o
  -2   6   9       55.84       66.79      2.26 o
  -1   6   9       18.98       25.58      1.60 o
   0   6   9      282.77      279.68      5.94 o
   1   6   9        5.24        4.53      0.91 o
   2   6   9       77.77       71.48      2.64 o
   3   6   9      140.79      120.40      4.68 o
   4   6   9       33.15       23.98      7.20 o
   5   6   9      143.14      134.82      8.29 o
  -4   7   9       35.33       36.60      5.09 o
  -3   7   9      259.56      245.66     11.52 o
  -2   7   9       55.39       47.94      2.11 o
  -1   7   9        3.07        1.79      0.91 o
   0   7   9      908.62      953.26     21.75 o
   1   7   9       42.34       34.36      1.89 o
   2   7   9      757.01      775.90     18.40 o
   3   7   9       42.91       52.63      3.66 o
   4   7   9      149.48      139.74     11.81 o
   5   7   9       28.48       18.05      6.85 o
  -4   8   9        3.04        8.85      3.31 o
  -3   8   9        5.37        1.21      2.38 o
  -2   8   9       53.55       64.99      2.53 o
  -1   8   9        9.14        8.45      1.28 o
   0   8   9        5.36        9.88      1.14 o
   1   8   9        8.90        8.40      1.23 o
   2   8   9      858.89      791.63     18.82 o
   3   8   9       18.27       25.32      2.75 o
   4   8   9       32.36       28.82      3.81 o
  -4   9   9       23.84       21.42      4.42 o
  -3   9   9       35.15       25.88      4.28 o
  -2   9   9      131.99      124.75      3.86 o
  -1   9   9      121.92      114.24      3.77 o
   0   9   9       70.23       80.56      2.67 o
   1   9   9        0.19        0.72      1.15 o
   2   9   9       16.72       21.64      2.16 o
   3   9   9       38.27       47.74      4.94 o
   4   9   9        3.23       11.27      5.42 o
  -4  10   9       27.52       31.33      5.22 o
  -3  10   9       20.53       23.35      4.07 o
  -2  10   9      193.97      193.63      5.93 o
  -1  10   9       15.78       19.33      1.85 o
   0  10   9       71.62       74.68      2.66 o
   1  10   9       82.47       92.42      3.76 o
   2  10   9      307.29      285.00      9.50 o
   3  10   9        3.63       11.48      3.33 o
   4  10   9       22.86       25.41      3.70 o
  -4  11   9        2.08        4.86      3.67 o
  -3  11   9      187.51      190.67      7.31 o
  -2  11   9      248.60      233.83      7.40 o
  -1  11   9       46.09       51.11      3.76 o
   0  11   9       70.77       69.96      3.19 o
   1  11   9      141.53      124.54      4.63 o
   2  11   9      132.89      120.17      5.41 o
   3  11   9        0.54        4.05      2.17 o
   4  11   9       82.39       94.89      6.33 o
  -4  12   9        6.69        1.87      4.04 o
  -3  12   9        7.65        5.14      1.86 o
  -2  12   9      259.48      230.22      7.54 o
  -1  12   9       37.09       41.39      3.01 o
   0  12   9      234.84      234.69      8.74 o
   1  12   9       23.21       17.12      2.69 o
   2  12   9        0.10        2.18      2.31 o
   3  12   9       49.30       57.83      6.15 o
   4  12   9       50.76       67.10      6.98 o
  -3  13   9       18.53       17.17      2.75 o
  -2  13   9       91.05       86.40      4.46 o
  -1  13   9        6.50        4.17      1.67 o
   0  13   9        0.91        0.00      1.92 o
   1  13   9        0.39        0.96      1.95 o
   2  13   9      470.54      468.12     17.94 o
   3  13   9       14.87       16.29      4.00 o
  -3  14   9       51.69       49.43      6.30 o
  -2  14   9        0.92        0.48      2.00 o
  -1  14   9       53.44       45.71      3.98 o
   0  14   9        4.93        9.68      2.53 o
   1  14   9      302.83      284.68     10.47 o
   2  14   9       51.34       46.61      4.94 o
   3  14   9       26.62       13.48      3.91 o
  -3  15   9      180.23      160.57     10.32 o
  -2  15   9       16.93        6.72      3.32 o
  -1  15   9        0.00        1.03      1.97 o
   0  15   9       21.71       15.85      3.07 o
   1  15   9       28.77       33.23      3.92 o
   2  15   9       87.88       91.25      5.64 o
   3  15   9        1.18        3.73      3.29 o
  -2  16   9        0.10        1.64      3.20 o
  -1  16   9       56.77       44.98      4.27 o
   0  16   9      288.97      282.78     10.92 o
   1  16   9        1.65        4.13      2.63 o
   2  16   9      409.80      424.58     14.47 o
  -2  17   9        2.57        7.02      3.71 o
  -1  17   9       20.35       12.26      3.14 o
   0  17   9      107.56      105.56      8.08 o
   1  17   9        1.05        0.88      2.58 o
   2  17   9       12.68       23.45      8.43 o
  -1  18   9        0.24        1.02      3.47 o
   0  18   9       91.09       88.62      9.61 o
   1  18   9       45.64       42.43      7.57 o
  -5   0  10       30.87       25.95      5.14 o
  -4   0  10        3.71        6.06      3.03 o
  -3   0  10      999.13     1055.50     31.25 o
  -2   0  10       63.57       68.23      3.21 o
  -1   0  10      587.14      582.89     19.18 o
   0   0  10      383.05      375.30      9.19 o
   1   0  10      271.99      263.56      8.11 o
   2   0  10        1.89        3.63      1.84 o
   3   0  10        7.73        7.64      2.52 o
   4   0  10       30.03       28.85      5.71 o
   5   0  10        0.12        2.33      5.05 o
  -5   1  10       13.45       12.47      3.00 o
  -4   1  10      927.50     1008.21     28.03 o
  -3   1  10       39.88       41.95      2.06 o
  -2   1  10      311.20      285.71      6.19 o
  -1   1  10        5.64       12.77      1.00 o
   0   1  10      651.78      677.02     11.02 o
   1   1  10      870.08      767.31     13.42 o
   2   1  10      398.99      360.86      7.08 o
   3   1  10      464.01      482.14     12.29 o
   4   1  10        0.26        0.29      2.70 o
   5   1  10       33.87       33.22      5.10 o
  -5   2  10      182.40      196.65      9.20 o
  -4   2  10      656.99      698.41     20.23 o
  -3   2  10      569.42      544.51     11.05 o
  -2   2  10       20.19       16.42      1.09 o
  -1   2  10       23.65       15.20      0.87 o
   0   2  10     2221.29     2234.74     36.76 o
   1   2  10       79.39       71.40      2.52 o
   2   2  10       21.20       26.74      1.74 o
   3   2  10        4.39        5.45      1.54 o
   4   2  10        3.17        4.93      2.94 o
   5   2  10        0.04        7.23      3.68 o
  -5   3  10       51.80       57.58      4.94 o
  -4   3  10       26.46       28.36      2.82 o
  -3   3  10     1254.01     1288.71     24.22 o
  -2   3  10      872.56      865.36     16.89 o
  -1   3  10      219.95      229.29      5.06 o
   0   3  10       42.73       46.10      1.55 o
   1   3  10       13.60       15.87      1.14 o
   2   3  10        0.08       -0.15      0.81 o
   3   3  10       53.73       51.80      3.47 o
   4   3  10        7.77        1.59      2.80 o
   5   3  10        1.46        3.87      3.39 o
  -5   4  10       41.14       34.92      6.70 o
  -4   4  10       15.36       13.30      2.26 o
  -3   4  10        0.02        1.85      0.98 o
  -2   4  10      109.57      101.88      3.30 o
  -1   4  10      238.32      243.52      5.37 o
   0   4  10       30.02       40.47      1.84 o
   1   4  10       50.56       51.82      2.24 o
   2   4  10      231.44      210.63      5.61 o
   3   4  10      195.91      189.12      6.13 o
   4   4  10       35.35       61.69     12.12 o
   5   4  10       83.27       92.64      7.23 o
  -5   5  10      416.58      451.32     17.11 o
  -4   5  10       16.79       15.76      2.28 o
  -3   5  10       50.72       56.53      2.41 o
  -2   5  10       32.99       35.84      1.59 o
  -1   5  10        0.44        1.68      0.75 o
   0   5  10       30.25       28.45      1.58 o
   1   5  10      342.74      345.13      7.92 o
   2   5  10       45.62       47.14      2.74 o
   3   5  10      279.67      265.21      9.04 o
   4   5  10       75.54       73.36      5.70 o
   5   5  10        5.42       11.94      4.37 o
  -5   6  10       71.66       59.50      5.66 o
  -4   6  10       46.01       44.34      3.27 o
  -3   6  10       54.14       51.32      2.45 o
  -2   6  10      111.06       85.28      2.94 o
  -1   6  10      363.39      370.68      8.53 o
   0   6  10      178.32      175.96      4.97 o
   1   6  10      557.66      586.56     12.59 o
   2   6  10       50.62       50.91      2.70 o
   3   6  10        7.10        7.73      1.89 o
   4   6  10       40.27       49.71      4.83 o
   5   6  10       32.12       26.30      7.38 o
  -5   7  10        3.69        7.60      3.12 o
  -4   7  10       14.16       20.54      4.41 o
  -3   7  10      123.61      131.32      4.26 o
  -2   7  10        7.87       10.45      1.33 o
  -1   7  10      923.87      872.29     18.33 o
   0   7  10       95.24       90.64      3.47 o
   1   7  10       90.17       97.07      3.24 o
   2   7  10      206.78      226.38      5.85 o
   3   7  10      461.58      438.09     11.78 o
   4   7  10        9.91       23.79      3.75 o
  -4   8  10       34.04       24.00      9.90 o
  -3   8  10       47.70       52.57      2.50 o
  -2   8  10       33.14       37.04      2.11 o
  -1   8  10       38.24       37.08      2.21 o
   0   8  10        0.10        1.40      0.87 o
   1   8  10      129.74      134.71      4.07 o
   2   8  10        5.29        5.45      1.54 o
   3   8  10       56.87       47.75      4.43 o
   4   8  10        7.70       14.95      3.75 o
  -4   9  10       30.10       33.90      6.04 o
  -3   9  10       82.13       82.53      4.27 o
  -2   9  10        2.93        4.27      1.20 o
  -1   9  10      146.09      141.19      4.43 o
   0   9  10      110.23       97.06      3.04 o
   1   9  10        5.78        4.21      1.13 o
   2   9  10       12.83        6.74      1.95 o
   3   9  10        1.03        3.82      1.96 o
   4   9  10       84.15       89.35      6.20 o
  -4  10  10       25.44       23.22      4.77 o
  -3  10  10       47.05       45.56      4.31 o
  -2  10  10        0.71        1.09      1.39 o
  -1  10  10       93.90       95.15      3.62 o
   0  10  10        3.26        6.08      1.11 o
   1  10  10        2.77        7.51      1.75 o
   2  10  10       35.52       36.21      4.33 o
   3  10  10      564.94      555.27     19.98 o
   4  10  10        0.00        6.75      2.94 o
  -4  11  10       35.91       24.78      5.04 o
  -3  11  10        0.25        1.27      1.67 o
  -2  11  10       57.70       50.38      5.11 o
  -1  11  10       39.18       39.91      3.49 o
   0  11  10       10.14        8.84      1.67 o
   1  11  10        0.59        0.17      1.99 o
   2  11  10       72.79       59.55      7.46 o
   3  11  10      225.17      219.37     11.66 o
   4  11  10       10.84       18.25      3.68 o
  -4  12  10        9.48        3.94      4.10 o
  -3  12  10        0.54        3.05      1.92 o
  -2  12  10      417.39      417.01     11.79 o
  -1  12  10       79.25       78.41      4.06 o
   0  12  10       11.40       12.36      2.52 o
   1  12  10      141.22      108.46      6.50 o
   2  12  10      119.41      142.26     21.39 o
   3  12  10        0.97        7.07      3.12 o
  -3  13  10      168.65      158.02      7.15 o
  -2  13  10       22.06       16.28      2.91 o
  -1  13  10       34.76       38.46      3.69 o
   0  13  10        6.43        4.49      4.50 o
   1  13  10      217.72      197.51      8.15 o
   2  13  10        7.72        8.60      3.69 o
   3  13  10      192.06      183.69     11.81 o
  -3  14  10       84.83       78.26      5.22 o
  -2  14  10        3.00        5.65      3.04 o
  -1  14  10       12.25        8.52      2.53 o
   0  14  10       15.31        9.59      2.71 o
   1  14  10       56.55       63.21      7.04 o
   2  14  10        8.72       12.04      3.26 o
   3  14  10      182.67      194.66     12.65 o
  -3  15  10      325.34      296.60     13.86 o
  -2  15  10        1.26        2.70      3.17 o
  -1  15  10       77.20       76.88      5.36 o
   0  15  10        3.75        1.80      2.30 o
   1  15  10       82.66      104.63      6.16 o
   2  15  10        3.22       10.40      3.00 o
  -2  16  10        0.92        7.45      3.54 o
  -1  16  10       22.72       14.98      3.11 o
   0  16  10       79.33       71.25      7.61 o
   1  16  10        3.91        3.91      2.71 o
   2  16  10       64.16       66.24      6.05 o
  -2  17  10       17.47       10.19      8.52 o
  -1  17  10       13.07       10.51      3.15 o
   0  17  10       18.36       15.71      3.58 o
   1  17  10        1.76        1.40      2.67 o
  -1  18  10       77.68       78.87     12.16 o
   0  18  10       36.22       31.75      5.19 o
  -5   1  11       12.83       12.53      4.61 o
  -4   1  11      251.20      285.31     10.14 o
  -3   1  11      839.58      883.80     17.15 o
  -2   1  11       44.10       53.16      2.13 o
  -1   1  11       53.42       71.68      2.44 o
   0   1  11       23.66       21.14      1.25 o
   1   1  11       56.35       55.37      2.59 o
   2   1  11       89.77       81.49      3.00 o
   3   1  11        1.61        0.61      2.79 o
   4   1  11       36.81       39.18      6.74 o
   5   1  11        0.10        4.47      3.74 o
  -5   2  11       30.30       26.40      3.75 o
  -4   2  11      907.23      971.00     27.25 o
  -3   2  11      664.52      654.83     13.11 o
  -2   2  11       25.41       30.57      1.45 o
  -1   2  11       53.08       49.90      1.76 o
   0   2  11        0.02        1.54      0.93 o
   1   2  11       37.45       40.58      2.06 o
   2   2  11        3.24        2.28      0.96 o
   3   2  11       31.88       36.56      3.28 o
   4   2  11      240.60      217.27     10.43 o
   5   2  11        2.53        8.24      3.91 o
  -5   3  11        0.39        8.34      2.74 o
  -4   3  11        8.56        8.12      2.03 o
  -3   3  11      121.65      112.88      3.76 o
  -2   3  11      522.73      523.90     10.55 o
  -1   3  11       70.67       76.31      1.97 o
   0   3  11        0.10       -0.38      0.71 o
   1   3  11       89.81       92.06      3.06 o
   2   3  11        3.10        5.31      1.23 o
   3   3  11        7.72        9.60      1.66 o
   4   3  11       12.72        6.89      3.35 o
   5   3  11       62.51       64.06      7.62 o
  -5   4  11      120.10      119.36      6.89 o
  -4   4  11        8.14        9.70      2.32 o
  -3   4  11        1.00        1.23      1.18 o
  -2   4  11        6.03        3.74      0.88 o
  -1   4  11      375.16      345.65      7.29 o
   0   4  11        0.02        2.00      0.83 o
   1   4  11       89.36      106.44      3.53 o
   2   4  11      128.42      123.63      3.89 o
   3   4  11        1.60       -0.62      1.59 o
   4   4  11      511.16      486.80     20.90 o
   5   4  11        0.35       -1.62      5.23 o
  -5   5  11       21.12       21.91      4.48 o
  -4   5  11       23.57       21.52      2.64 o
  -3   5  11       21.13       24.13      1.73 o
  -2   5  11     1933.24     1854.20     31.50 o
  -1   5  11        0.48        2.17      0.94 o
   0   5  11      711.40      684.25     14.30 o
   1   5  11      718.58      720.79     15.19 o
   2   5  11       78.53       71.72      3.08 o
   3   5  11       64.40       64.22      4.19 o
   4   5  11        4.59       10.47      3.32 o
   5   5  11        0.00        2.68      5.62 o
  -4   6  11       66.25       55.54      3.76 o
  -3   6  11       83.91       84.25      3.77 o
  -2   6  11      945.55      943.02     18.11 o
  -1   6  11      591.53      559.91     12.29 o
   0   6  11        3.33        0.99      0.88 o
   1   6  11       33.81       33.01      1.97 o
   2   6  11      208.89      200.10      9.19 o
   3   6  11       53.36       44.56      3.59 o
   4   6  11        7.50        8.56      3.73 o
  -4   7  11       70.01       61.26      4.02 o
  -3   7  11       81.79       67.42      5.99 o
  -2   7  11       15.38       15.37      2.17 o
  -1   7  11     1173.77     1153.90     23.89 o
   0   7  11      155.72      164.42      5.21 o
   1   7  11       57.76       56.53      2.77 o
   2   7  11       91.49       84.77      3.76 o
   3   7  11      249.35      256.11      7.92 o
   4   7  11      137.53      149.46      8.07 o
  -4   8  11       27.07       27.64      3.44 o
  -3   8  11        5.87        8.54      1.98 o
  -2   8  11       38.61       44.72      3.26 o
  -1   8  11      228.51      242.42      6.38 o
   0   8  11       17.30       17.27      1.65 o
   1   8  11       26.03       28.27      2.49 o
   2   8  11      175.31      192.97      6.27 o
   3   8  11       34.00       29.17      2.80 o
   4   8  11       44.19       44.31      5.12 o
  -4   9  11        1.54        7.73      3.95 o
  -3   9  11       38.23       37.30      3.76 o
  -2   9  11      362.89      357.96     10.64 o
  -1   9  11     1849.29     1858.51     37.62 o
   0   9  11      192.84      196.53      6.57 o
   1   9  11       25.39       32.85      2.26 o
   2   9  11      647.76      569.27     21.03 o
   3   9  11        1.42        5.19      2.65 o
   4   9  11       35.52       39.25      4.53 o
  -4  10  11        0.16       -0.46      1.94 o
  -3  10  11        0.82        1.85      1.91 o
  -2  10  11      306.89      347.68     10.02 o
  -1  10  11       48.49       52.10      3.35 o
   0  10  11      463.64      449.55     10.73 o
   1  10  11       26.40       34.73      4.03 o
   2  10  11      118.57      104.70      5.10 o
   3  10  11      147.24      142.43      7.53 o
   4  10  11      168.05      188.00     22.42 o
  -4  11  11        9.89       10.64      6.72 o
  -3  11  11       25.88       23.28      2.85 o
  -2  11  11       10.92        9.44      2.00 o
  -1  11  11      147.69      136.40      6.34 o
   0  11  11      109.46      111.73      4.70 o
   1  11  11      122.55      108.39      6.57 o
   2  11  11       56.27       50.10      4.81 o
   3  11  11        5.06        1.93      3.47 o
  -3  12  11        1.46        4.97      2.29 o
  -2  12  11      203.15      203.69      9.28 o
  -1  12  11        7.10        3.56      1.78 o
   0  12  11      101.58      104.47      5.58 o
   1  12  11       71.84       60.29      5.23 o
   2  12  11        0.44        3.08      2.47 o
   3  12  11        1.33        9.75      4.04 o
  -3  13  11       17.62       18.50      5.43 o
  -2  13  11      501.42      496.60     16.14 o
  -1  13  11       21.24       27.63      4.13 o
   0  13  11       20.37       20.27      3.16 o
   1  13  11      103.82       95.91      7.37 o
   2  13  11        0.02       -2.16      2.44 o
   3  13  11       56.53       62.44      7.11 o
  -3  14  11       40.43       39.78      4.86 o
  -2  14  11       51.13       53.37      5.79 o
  -1  14  11       80.70       91.98      5.75 o
   0  14  11      125.87      126.19      6.52 o
   1  14  11        6.40       10.73      2.93 o
   2  14  11        0.09        0.56      2.79 o
   3  14  11       21.50       14.89      4.57 o
  -2  15  11       30.71       29.76      6.28 o
  -1  15  11       18.78       16.52      3.02 o
   0  15  11        1.10       -0.34      2.28 o
   1  15  11       30.16       26.15      3.63 o
   2  15  11        1.29       -0.56      2.64 o
  -2  16  11        0.14        3.97      3.69 o
  -1  16  11       11.74        7.16      2.85 o
   0  16  11        0.14        2.12      2.70 o
   1  16  11       42.30       44.71      4.58 o
   2  16  11      166.40      172.20      8.40 o
  -1  17  11        0.04        3.36      2.68 o
   0  17  11        2.88        1.85      2.97 o
   1  17  11        5.53        4.51      3.22 o
  -5   0  12      377.24      402.50     22.66 o
  -4   0  12       73.36       88.21      6.03 o
  -3   0  12      125.26      127.60      6.85 o
  -2   0  12      707.40      698.34     19.43 o
  -1   0  12      203.59      191.78      6.17 o
   0   0  12        6.36       12.42      1.57 o
   1   0  12      533.47      473.82     16.50 o
   2   0  12       35.92       34.30      3.86 o
   3   0  12        7.06        2.81      3.64 o
   4   0  12        0.19        2.33      4.30 o
  -5   1  12       85.21       84.32      6.63 o
  -4   1  12       24.96       34.47      2.93 o
  -3   1  12     1238.56     1278.88     30.30 o
  -2   1  12      226.84      225.14      4.80 o
  -1   1  12       55.60       59.89      2.29 o
   0   1  12        3.76        2.41      0.78 o
   1   1  12        0.24        1.67      1.07 o
   2   1  12        4.16        2.61      1.22 o
   3   1  12       12.11        7.44      2.85 o
   4   1  12       22.02       22.53      7.99 o
  -5   2  12       16.31       15.72      3.42 o
  -4   2  12       45.56       49.79      3.88 o
  -3   2  12       30.80       29.80      2.47 o
  -2   2  12       72.06       77.48      2.50 o
  -1   2  12      138.23      128.13      3.24 o
   0   2  12      311.97      350.02      8.07 o
   1   2  12      548.90      509.80     12.47 o
   2   2  12        2.66        2.57      1.26 o
   3   2  12       57.91       61.27      6.65 o
   4   2  12       31.35       29.30      4.41 o
  -5   3  12        6.22        4.96      3.86 o
  -4   3  12       21.90       20.34      2.77 o
  -3   3  12      565.61      558.97     14.46 o
  -2   3  12        4.70        3.62      1.28 o
  -1   3  12       88.30       88.52      2.53 o
   0   3  12        0.20        1.14      0.74 o
   1   3  12       30.74       30.41      2.28 o
   2   3  12       32.08       36.48      2.43 o
   3   3  12       97.36      102.28      7.90 o
   4   3  12       23.61       25.40      5.25 o
  -5   4  12        6.16        9.35      4.48 o
  -4   4  12        0.36        3.54      2.00 o
  -3   4  12      451.64      482.24     12.78 o
  -2   4  12      467.67      423.36      7.64 o
  -1   4  12       15.13       20.09      1.48 o
   0   4  12      283.95      244.60      6.00 o
   1   4  12      602.47      605.34     15.51 o
   2   4  12       13.16       14.84      2.12 o
   3   4  12        7.64       -0.63      2.35 o
   4   4  12       15.18       14.15      3.59 o
  -4   5  12       32.17       30.19      6.44 o
  -3   5  12      217.61      218.26      8.09 o
  -2   5  12     1245.63     1221.94     23.11 o
  -1   5  12       29.67       25.54      1.83 o
   0   5  12      289.14      282.53      6.76 o
   1   5  12        0.85        1.13      1.44 o
   2   5  12        2.90        6.14      1.32 o
   3   5  12        0.11        0.94      2.21 o
   4   5  12      152.49      157.23      8.67 o
  -4   6  12      135.05      143.52      6.38 o
  -3   6  12       66.52       63.83      4.43 o
  -2   6  12      156.11      152.71      4.11 o
  -1   6  12        3.30        3.69      1.37 o
   0   6  12      766.63      757.11     15.86 o
   1   6  12       21.03       17.30      2.41 o
   2   6  12        0.83        0.41      1.90 o
   3   6  12       77.98       63.91      5.20 o
   4   6  12        0.06        2.18      2.95 o
  -4   7  12        3.83        3.03      2.04 o
  -3   7  12       23.08       28.95      3.64 o
  -2   7  12       25.86       26.74      2.01 o
  -1   7  12       84.95       81.47      3.21 o
   0   7  12       40.68       43.85      2.70 o
   1   7  12       27.21       41.63      3.16 o
   2   7  12       56.68       58.51      3.86 o
   3   7  12      100.33       87.25      9.46 o
   4   7  12        3.37        4.72      3.13 o
  -4   8  12       43.42       42.71      2.87 o
  -3   8  12       42.00       51.28      4.14 o
  -2   8  12        0.43        0.73      1.42 o
  -1   8  12     1072.23     1069.23     22.54 o
   0   8  12      461.67      441.32     10.99 o
   1   8  12       36.94       36.97      2.45 o
   2   8  12       70.11       88.53      5.38 o
   3   8  12       55.54       54.79      4.84 o
   4   8  12        0.11        3.64      5.36 o
  -4   9  12        4.37        7.82      2.29 o
  -3   9  12        0.02        1.04      1.82 o
  -2   9  12        0.02        2.90      1.49 o
  -1   9  12        2.94        2.54      1.49 o
   0   9  12      355.65      367.00      9.97 o
   1   9  12       38.60       30.35      3.08 o
   2   9  12       81.19       68.54      5.21 o
   3   9  12       44.37       46.73      4.60 o
   4   9  12       36.87       38.37      6.63 o
  -4  10  12       32.16       39.54      3.70 o
  -3  10  12       33.15       28.51      3.14 o
  -2  10  12       83.15       73.91      4.62 o
  -1  10  12      536.59      555.01     14.64 o
   0  10  12      643.92      687.85     15.46 o
   1  10  12       43.86       59.65      6.10 o
   2  10  12       18.93        8.72      2.32 o
   3  10  12       43.57       47.18      4.68 o
   4  10  12        0.78        3.64      4.96 o
  -4  11  12        6.51        4.99      2.62 o
  -3  11  12       30.30       31.03      6.11 o
  -2  11  12      105.41      106.44      5.71 o
  -1  11  12      349.35      350.48     10.27 o
   0  11  12       58.20       65.97      4.63 o
   1  11  12      156.59      129.30      7.28 o
   2  11  12       24.87       19.61      3.53 o
   3  11  12      167.83      157.56     11.15 o
  -3  12  12        0.00        2.11      4.06 o
  -2  12  12        1.11        4.48      2.35 o
  -1  12  12       55.28       52.63      6.56 o
   0  12  12      614.87      647.81     19.76 o
   1  12  12       43.17       64.59      6.32 o
   2  12  12       63.26       65.32      5.67 o
   3  12  12       35.08       26.83      5.40 o
  -3  13  12        9.74        9.22      2.74 o
  -2  13  12      492.29      495.21     16.29 o
  -1  13  12        0.41        4.04      2.15 o
   0  13  12       27.15       26.41      3.46 o
   1  13  12      154.41      143.56      6.98 o
   2  13  12        0.02        2.34      5.05 o
   3  13  12       76.50       69.21      7.68 o
  -3  14  12      173.74      140.84     11.02 o
  -2  14  12       35.42       34.59      5.01 o
  -1  14  12       88.52       85.19      5.66 o
   0  14  12       17.11       17.40      3.26 o
   1  14  12      338.45      324.44     11.95 o
   2  14  12       61.72       61.53      5.91 o
  -2  15  12       42.66       45.51      6.26 o
  -1  15  12       43.76       29.76      3.86 o
   0  15  12        0.68        2.77      2.51 o
   1  15  12       12.67       10.64      3.12 o
   2  15  12       23.30       17.22      3.59 o
  -2  16  12       36.97       26.96      9.88 o
  -1  16  12       34.51       34.83      4.32 o
   0  16  12       59.07       41.83      8.17 o
   1  16  12        4.27        4.57      3.31 o
   2  16  12       33.05       33.55      9.64 o
  -1  17  12       22.82       13.41      4.57 o
   0  17  12       39.74       39.29      7.24 o
   1  17  12       32.53       28.50      5.68 o
  -5   1  13       13.66       12.95      4.79 o
  -4   1  13       23.04       21.01      2.52 o
  -3   1  13       11.90       11.95      2.03 o
  -2   1  13      118.90      100.63      2.84 o
  -1   1  13        0.50        3.65      1.05 o
   0   1  13      200.57      184.71      5.12 o
   1   1  13        0.06        1.15      1.05 o
   2   1  13       59.11       59.57      3.16 o
   3   1  13       12.12        7.82      5.09 o
   4   1  13        1.09        2.28      2.99 o
  -4   2  13      337.91      378.43     11.06 o
  -3   2  13       20.33       20.58      2.22 o
  -2   2  13      468.94      466.12      8.96 o
  -1   2  13        6.51        8.15      1.01 o
   0   2  13        8.36       11.33      1.24 o
   1   2  13      148.70      140.10      4.70 o
   2   2  13        0.50        0.70      1.27 o
   3   2  13        8.04        9.08      4.90 o
   4   2  13       37.71       35.08      7.40 o
  -4   3  13      299.28      324.97     11.30 o
  -3   3  13       29.07       32.04      2.61 o
  -2   3  13        0.02        0.42      0.91 o
  -1   3  13      766.29      744.10     15.40 o
   0   3  13      108.47       99.29      3.24 o
   1   3  13      910.26      826.84     19.36 o
   2   3  13      269.25      277.98      7.87 o
   3   3  13       55.63       60.53      5.16 o
   4   3  13      110.94      120.93      7.59 o
  -4   4  13      169.63      184.60      7.89 o
  -3   4  13       93.96       95.53      4.15 o
  -2   4  13     1310.16     1320.28     24.87 o
  -1   4  13      247.47      257.79      6.01 o
   0   4  13        5.50        0.71      0.93 o
   1   4  13      200.18      199.82      6.05 o
   2   4  13       24.88       25.19      2.22 o
   3   4  13       40.23       28.86      3.96 o
   4   4  13        9.93       10.92      3.63 o
  -4   5  13        1.86        4.08      2.22 o
  -3   5  13       77.90       76.40      4.52 o
  -2   5  13       96.26      101.51      3.00 o
  -1   5  13        0.65        0.89      1.05 o
   0   5  13       93.03       79.74      2.97 o
   1   5  13       94.68       79.59      3.14 o
   2   5  13       82.16       85.06      4.48 o
   3   5  13       39.01       32.14      6.17 o
   4   5  13       55.47       48.58      5.37 o
  -4   6  13       39.94       33.27      4.48 o
  -3   6  13      131.00      122.03      5.74 o
  -2   6  13      250.84      244.07      7.41 o
  -1   6  13       85.86       90.49      3.43 o
   0   6  13     1729.29     1762.90     35.00 o
   1   6  13        3.30        2.25      1.55 o
   2   6  13       90.58       90.13      4.07 o
   3   6  13       71.04       71.60      5.64 o
   4   6  13       16.01       14.63      3.90 o
  -4   7  13       55.56       52.87      4.95 o
  -3   7  13        7.96       11.95      2.37 o
  -2   7  13      337.53      349.86     11.68 o
  -1   7  13      336.59      318.32      8.88 o
   0   7  13      430.26      431.33     11.23 o
   1   7  13      125.71      116.19      4.28 o
   2   7  13       79.39       93.79      4.22 o
   3   7  13      198.34      185.40      9.16 o
   4   7  13        4.63        2.78      3.16 o
  -4   8  13       38.17       41.30      3.95 o
  -3   8  13       20.95       18.84      2.79 o
  -2   8  13      173.61      173.00      7.11 o
  -1   8  13     2077.36     2130.04     43.02 o
   0   8  13      531.49      523.18     15.36 o
   1   8  13      106.14       92.38      3.82 o
   2   8  13      132.66      107.46      6.49 o
   3   8  13       18.60       19.05      3.38 o
   4   8  13       30.51       29.75      4.44 o
  -4   9  13      170.49      167.05      6.06 o
  -3   9  13       82.70       80.25      4.93 o
  -2   9  13       70.26       72.21      4.69 o
  -1   9  13        3.50        5.56      1.79 o
   0   9  13      132.96      126.15      4.84 o
   1   9  13       91.68      101.80      8.06 o
   2   9  13       64.87       51.30      3.86 o
   3   9  13       19.29       18.57      3.47 o
   4   9  13       29.32       32.98      7.07 o
  -4  10  13        6.40        5.58      2.60 o
  -3  10  13        0.61        6.24      2.35 o
  -2  10  13      129.43      133.52      6.33 o
  -1  10  13     1421.74     1433.41     33.73 o
   0  10  13       32.46       36.45      3.03 o
   1  10  13      102.11      100.58      6.40 o
   2  10  13       59.80       54.28      5.38 o
   3  10  13       36.99       33.51      5.84 o
  -3  11  13        0.25        3.10      2.32 o
  -2  11  13      251.44      248.05      9.63 o
  -1  11  13      104.06      100.66      4.72 o
   0  11  13      260.32      273.97     10.22 o
   1  11  13       49.91       58.00      5.15 o
   2  11  13       29.27       36.18      7.51 o
   3  11  13       35.33       21.03      5.36 o
  -3  12  13       94.36       99.23      5.84 o
  -2  12  13      144.78      146.84      7.18 o
  -1  12  13       19.45       23.96      5.51 o
   0  12  13      760.86      756.48     22.69 o
   1  12  13      300.68      284.98     12.62 o
   2  12  13        0.00        0.86      2.59 o
   3  12  13       18.43       17.21      4.96 o
  -3  13  13       74.58       81.57      5.52 o
  -2  13  13       29.73       40.57      5.91 o
  -1  13  13        9.53        8.01      2.46 o
   0  13  13       16.97       24.22      3.51 o
   1  13  13      131.32      140.72      7.04 o
   2  13  13        3.42        4.73      3.05 o
  -2  14  13      285.02      282.35     13.80 o
  -1  14  13        0.70        4.31      2.40 o
   0  14  13      107.24      115.96     10.29 o
   1  14  13        7.96       10.76      3.11 o
   2  14  13       18.63       18.95      6.21 o
  -2  15  13        2.00        3.21      3.75 o
  -1  15  13       78.84       80.15      5.83 o
   0  15  13       18.90       15.49      3.38 o
   1  15  13      157.13      139.51      8.20 o
   2  15  13       73.11       62.08      6.23 o
  -1  16  13        0.34        4.31      3.86 o
   0  16  13       12.84       10.05      3.41 o
   1  16  13       20.04       18.25      3.90 o
  -4   0  14        4.20        9.56      2.91 o
  -3   0  14      258.06      265.34     11.62 o
  -2   0  14      380.41      368.28     16.88 o
  -1   0  14       31.23       17.72      3.07 o
   0   0  14      746.97      689.63     23.10 o
   1   0  14      989.93      967.21     31.71 o
   2   0  14     2204.97     2170.97     68.22 o
   3   0  14      333.85      366.98     20.73 o
   4   0  14        0.75        4.00      4.70 o
  -4   1  14       60.10       58.09      3.81 o
  -3   1  14      474.46      487.34     13.18 o
  -2   1  14      154.29      144.14      4.17 o
  -1   1  14      292.37      314.73      7.50 o
   0   1  14       28.70       42.33      2.53 o
   1   1  14       31.00       29.32      2.32 o
   2   1  14      868.47      892.25     21.13 o
   3   1  14        2.16       -2.64      2.64 o
   4   1  14        4.59        2.19      3.18 o
  -4   2  14       76.25       91.12      5.32 o
  -3   2  14       13.27       15.39      2.12 o
  -2   2  14      101.66       90.13      3.20 o
  -1   2  14      385.22      386.45      8.75 o
   0   2  14      171.62      189.88      5.66 o
   1   2  14      249.85      243.21      7.06 o
   2   2  14      435.03      419.78     11.55 o
   3   2  14      196.56      215.45     10.09 o
   4   2  14      101.07      112.59      7.71 o
  -4   3  14       13.45       14.74      2.91 o
  -3   3  14       50.35       51.56      3.27 o
  -2   3  14      343.18      309.43      7.18 o
  -1   3  14       64.26       69.09      2.58 o
   0   3  14       72.89       80.35      3.25 o
   1   3  14     1479.54     1447.24     32.71 o
   2   3  14       39.38       42.70      2.85 o
   3   3  14      110.56      111.28      9.02 o
   4   3  14       16.01       23.89      5.47 o
  -4   4  14       15.01       19.74      3.80 o
  -3   4  14       83.04       80.42      4.00 o
  -2   4  14        7.20        7.43      1.71 o
  -1   4  14       52.03       43.57      2.60 o
   0   4  14        7.94        9.59      1.39 o
   1   4  14     1040.18      955.42     22.29 o
   2   4  14        1.40       -0.33      2.98 o
   3   4  14       18.80       21.17      3.75 o
   4   4  14       85.14       88.40      7.09 o
  -4   5  14       42.37       38.86      5.38 o
  -3   5  14      105.57      102.02      5.33 o
  -2   5  14      353.23      348.00      9.91 o
  -1   5  14      265.32      241.11      5.91 o
   0   5  14      180.48      174.85      4.55 o
   1   5  14      328.90      325.47      8.03 o
   2   5  14      273.60      270.09      9.23 o
   3   5  14      112.46      110.53      9.20 o
   4   5  14        0.51        2.80      8.91 o
  -4   6  14       24.09       21.81      3.22 o
  -3   6  14        8.44       12.04      2.62 o
  -2   6  14        9.54       11.54      1.64 o
  -1   6  14       51.93       59.88      3.02 o
   0   6  14       43.99       38.61      2.31 o
   1   6  14        8.65        7.15      1.49 o
   2   6  14      101.89      118.38      4.76 o
   3   6  14        9.02       15.00      3.95 o
   4   6  14       29.18       32.45      6.02 o
  -4   7  14       64.87       64.40      4.81 o
  -3   7  14        1.19        2.43      1.71 o
  -2   7  14       70.56       64.05      6.70 o
  -1   7  14     1645.91     1680.31     38.79 o
   0   7  14      655.95      610.12     17.55 o
   1   7  14       66.56       71.38      3.44 o
   2   7  14       13.50       10.36      2.95 o
   3   7  14       25.64       26.28      3.90 o
   4   7  14       15.14       13.02      3.97 o
  -4   8  14        2.83        7.15      2.71 o
  -3   8  14       46.33       51.72      7.16 o
  -2   8  14        7.11        9.29      2.41 o
  -1   8  14      484.19      500.77     13.40 o
   0   8  14      136.54      132.49      5.80 o
   1   8  14       59.05       57.25      4.80 o
   2   8  14        3.71        5.11      1.84 o
   3   8  14        0.13        0.07      2.52 o
   4   8  14        0.78        2.28      5.14 o
  -4   9  14       17.36       20.67      3.45 o
  -3   9  14        0.21        0.57      2.21 o
  -2   9  14        7.77       10.53      2.57 o
  -1   9  14        0.03        1.65      1.53 o
   0   9  14       31.99       24.31      3.99 o
   1   9  14        0.32        0.88      2.21 o
   2   9  14       16.73       13.88      3.23 o
   3   9  14        4.59        3.78      3.73 o
  -3  10  14        3.35        3.21      2.24 o
  -2  10  14        0.16        1.37      2.12 o
  -1  10  14       15.12       15.38      2.37 o
   0  10  14      708.11      710.10     18.17 o
   1  10  14        0.44        0.24      3.03 o
   2  10  14       11.38       11.85      3.24 o
   3  10  14        9.88        6.50      4.30 o
  -3  11  14      106.33      108.11     10.86 o
  -2  11  14        3.03        8.31      3.04 o
  -1  11  14      603.94      613.59     16.36 o
   0  11  14      647.92      706.64     21.36 o
   1  11  14      178.54      178.26      9.21 o
   2  11  14        1.28       -1.61      3.49 o
   3  11  14        3.36        4.13      4.22 o
  -3  12  14        4.18        4.23      2.67 o
  -2  12  14       11.55       11.27      3.08 o
  -1  12  14       15.09       23.97      6.06 o
   0  12  14      125.06      127.19      6.64 o
   1  12  14      156.78      156.84      8.67 o
   2  12  14        1.95        2.12      2.86 o
   3  12  14        0.05       -3.78      3.78 o
  -2  13  14       49.02       50.33      5.95 o
  -1  13  14       24.88       24.05      3.73 o
   0  13  14       68.80       64.64      5.14 o
   1  13  14       73.16       76.90      8.48 o
   2  13  14       82.79       85.37     10.78 o
  -2  14  14        1.19        3.08      3.54 o
  -1  14  14        8.63        9.06      2.79 o
   0  14  14        0.75        1.07      2.46 o
   1  14  14      437.02      470.58     16.06 o
   2  14  14        6.19        6.58      3.62 o
  -2  15  14       88.77      101.48     14.62 o
  -1  15  14        0.00        2.69      4.06 o
   0  15  14       22.87       21.24      3.71 o
   1  15  14      366.19      370.26     14.47 o
  -1  16  14        0.03        2.99      6.72 o
   0  16  14        3.20        5.07      3.21 o
   1  16  14        0.88        0.55      3.03 o
  -4   1  15       18.43       23.36      3.81 o
  -3   1  15      149.31      164.47      6.08 o
  -2   1  15       36.52       31.39      2.41 o
  -1   1  15        8.49        2.82      2.16 o
   0   1  15      107.30      114.49      4.10 o
   1   1  15      449.74      438.58     11.34 o
   2   1  15     1221.52     1220.46     28.15 o
   3   1  15      438.99      448.06     17.36 o
   4   1  15        6.61        7.91      3.82 o
  -4   2  15        5.58        8.06      2.54 o
  -3   2  15        2.14        2.94      1.71 o
  -2   2  15      238.98      247.75      6.87 o
  -1   2  15       78.23       84.90      2.98 o
   0   2  15        5.39        5.45      1.36 o
   1   2  15       83.13       72.19      3.53 o
   2   2  15       57.74       61.36      3.57 o
   3   2  15        1.00        2.81      4.24 o
   4   2  15      181.81      214.15     11.88 o
  -4   3  15       15.66       15.40      3.82 o
  -3   3  15       15.74       19.42      2.36 o
  -2   3  15        7.38        5.17      1.65 o
  -1   3  15      214.12      188.57      5.90 o
   0   3  15      125.82      126.52      4.41 o
   1   3  15       35.70       33.71      2.61 o
   2   3  15      218.89      245.93      8.70 o
   3   3  15      517.00      573.94     21.16 o
   4   3  15       45.16       53.90     11.94 o
  -4   4  15       40.74       40.17      4.01 o
  -3   4  15        6.58        7.77      2.21 o
  -2   4  15        0.59        1.70      1.50 o
  -1   4  15      291.57      277.29      7.24 o
   0   4  15      601.47      615.19     15.01 o
   1   4  15     1131.12     1134.43     26.22 o
   2   4  15       27.59       25.44      2.93 o
   3   4  15      474.29      478.90     18.24 o
   4   4  15        8.17       11.29      4.10 o
  -4   5  15        3.02        2.34      2.43 o
  -3   5  15      238.66      242.78      9.29 o
  -2   5  15      143.05      148.65      5.53 o
  -1   5  15       24.06       24.33      1.94 o
   0   5  15     1286.46     1247.49     25.58 o
   1   5  15        7.96       11.84      2.63 o
   2   5  15       48.72       50.29      6.65 o
   3   5  15       12.40       18.39      3.67 o
   4   5  15      241.37      252.86     12.20 o
  -4   6  15        4.51        6.04      2.66 o
  -3   6  15       54.74       68.76      4.78 o
  -2   6  15        0.02        2.42      1.61 o
  -1   6  15       34.71       34.06      2.55 o
   0   6  15      541.14      521.11     13.47 o
   1   6  15       14.12       11.78      1.68 o
   2   6  15        0.16        0.71      1.82 o
   3   6  15        0.31        8.16      3.05 o
   4   6  15       63.50       61.75      6.26 o
  -4   7  15       96.09      109.16     10.58 o
  -3   7  15      319.03      295.80     10.90 o
  -2   7  15        3.46        7.33      3.06 o
  -1   7  15        0.08        2.27      1.60 o
   0   7  15       37.33       42.48      3.47 o
   1   7  15      220.46      210.24      6.85 o
   2   7  15       12.97       14.78      3.44 o
   3   7  15      130.70      135.19      7.68 o
   4   7  15       42.18       40.66      8.04 o
  -4   8  15       92.10      104.06      6.32 o
  -3   8  15       18.95       21.92      2.66 o
  -2   8  15        2.88        3.42      2.09 o
  -1   8  15       71.74       78.46      4.17 o
   0   8  15      658.11      681.70     19.61 o
   1   8  15        5.95        3.62      2.50 o
   2   8  15      104.53      110.69      5.90 o
   3   8  15       33.31       26.71      4.07 o
  -3   9  15        0.72        4.46      2.40 o
  -2   9  15      545.06      585.42     18.37 o
  -1   9  15      173.54      161.75      6.12 o
   0   9  15       21.10       17.75      2.74 o
   1   9  15      218.64      225.07     11.55 o
   2   9  15       62.12       54.57      4.49 o
   3   9  15       11.74        7.86      4.70 o
  -3  10  15        9.34        4.55      2.72 o
  -2  10  15       74.52       74.26     10.38 o
  -1  10  15        1.63        4.90      1.95 o
   0  10  15      608.44      647.67     19.77 o
   1  10  15        8.51       12.20      3.91 o
   2  10  15       38.61       31.09      4.35 o
   3  10  15        8.53        5.66      4.35 o
  -3  11  15      228.00      220.44      9.44 o
  -2  11  15       38.68       41.44      5.88 o
  -1  11  15        5.03        4.61      2.08 o
   0  11  15       15.14       12.32      3.00 o
   1  11  15        0.07        2.29      4.72 o
   2  11  15        0.77       -1.50      2.50 o
   3  11  15       26.77       21.52      5.66 o
  -3  12  15        4.27        9.30      3.14 o
  -2  12  15       10.56        9.03      3.41 o
  -1  12  15       12.05       11.65      2.73 o
   0  12  15      145.54      138.93      9.46 o
   1  12  15        9.77       13.24      3.63 o
   2  12  15        1.00        0.73      2.91 o
  -2  13  15       12.78        7.71      4.01 o
  -1  13  15        6.22        4.01      3.88 o
   0  13  15       55.65       59.82      5.06 o
   1  13  15      139.67      151.16      7.81 o
   2  13  15        9.02        9.61      3.85 o
  -2  14  15       34.36       39.08     10.54 o
  -1  14  15        2.70       11.93      4.68 o
   0  14  15       66.87       51.11      8.66 o
   1  14  15      553.87      577.31     19.04 o
   2  14  15        0.07        1.74      3.52 o
  -1  15  15       58.70       53.92     11.20 o
   0  15  15       11.79        8.13      3.34 o
   1  15  15       34.26       39.26      4.84 o
  -4   0  16      413.91      488.66     19.82 o
  -3   0  16        0.66        2.81      4.74 o
  -2   0  16        0.88        3.40      2.54 o
  -1   0  16      969.45      734.57     36.18 o
   0   0  16      188.47      151.73      7.15 o
   1   0  16      186.05      202.67      9.05 o
   2   0  16       46.85       41.71      4.50 o
   3   0  16      118.23      147.15     11.81 o
   4   0  16       21.45       28.50      7.07 o
  -4   1  16        0.08        0.11      2.14 o
  -3   1  16        0.50        4.47      1.73 o
  -2   1  16       35.70       38.86      3.05 o
  -1   1  16       58.31       46.38      9.55 o
   0   1  16        0.01        3.39      1.37 o
   1   1  16      236.46      229.14      6.99 o
   2   1  16     1642.28     1653.01     37.51 o
   3   1  16      163.72      177.92     16.01 o
   4   1  16        1.26        8.17      4.76 o
  -4   2  16        4.22        4.97      2.61 o
  -3   2  16       28.05       26.45      2.78 o
  -2   2  16      510.61      462.21     12.75 o
  -1   2  16      129.82      116.20      4.44 o
   0   2  16      402.36      373.69     15.02 o
   1   2  16      628.22      630.37     15.59 o
   2   2  16      133.96      135.80      6.06 o
   3   2  16      171.31      183.83      9.59 o
   4   2  16       62.96       86.27     16.36 o
  -4   3  16       11.63       14.01      3.08 o
  -3   3  16       59.12       66.54      5.13 o
  -2   3  16       36.51       33.12      2.87 o
  -1   3  16       37.37       37.64      2.68 o
   0   3  16      267.31      238.54      7.02 o
   1   3  16      497.21      477.18     12.33 o
   2   3  16        4.71        5.90      2.17 o
   3   3  16      698.15      728.81     26.00 o
   4   3  16        5.51        4.34      3.73 o
  -4   4  16        0.27        0.39      2.64 o
  -3   4  16       10.67       10.22      2.55 o
  -2   4  16      182.41      158.73      5.91 o
  -1   4  16       57.19       54.50      3.31 o
   0   4  16       37.51       32.71      3.04 o
   1   4  16       50.82       46.97      2.97 o
   2   4  16        0.06        1.02      1.91 o
   3   4  16      119.19      140.83     16.23 o
   4   4  16       27.86       28.66      5.03 o
  -4   5  16        2.99        0.20      2.62 o
  -3   5  16       52.81       59.00      4.52 o
  -2   5  16      239.45      238.24      8.01 o
  -1   5  16       22.65       23.65      4.23 o
   0   5  16       18.78       21.77      2.74 o
   1   5  16       42.34       47.69      4.19 o
   2   5  16       43.21       42.79      7.80 o
   3   5  16        2.09        5.08      2.99 o
   4   5  16        9.30       19.48      4.44 o
  -4   6  16      135.29      159.26      7.70 o
  -3   6  16       49.35       53.07      4.49 o
  -2   6  16        0.44        3.67      2.18 o
  -1   6  16      641.94      678.14     15.48 o
   0   6  16       43.15       43.70      3.92 o
   1   6  16       41.45       46.34      4.25 o
   2   6  16      141.09      146.86      6.47 o
   3   6  16        3.04        9.28      3.18 o
   4   6  16      225.45      244.29     17.43 o
  -3   7  16        4.43        7.96      2.57 o
  -2   7  16      142.45      145.83      6.27 o
  -1   7  16      109.78      106.79      4.30 o
   0   7  16       53.10       53.38      5.14 o
   1   7  16      111.29      122.20      5.82 o
   2   7  16       12.77       12.88      3.27 o
   3   7  16        6.34        8.65      3.32 o
  -3   8  16       55.84       47.74      4.42 o
  -2   8  16        8.94       12.47      2.76 o
  -1   8  16      150.29      147.76      5.79 o
   0   8  16        3.74        5.41      2.07 o
   1   8  16       46.73       57.73      7.28 o
   2   8  16        1.47        6.68      2.45 o
   3   8  16       10.15        9.70      5.01 o
  -3   9  16        3.90        6.05      2.23 o
  -2   9  16        0.74       -0.50      2.33 o
  -1   9  16       27.77       29.33      2.94 o
   0   9  16       56.98       56.22      4.19 o
   1   9  16       14.06        8.14      2.94 o
   2   9  16        1.63       -1.19      2.08 o
   3   9  16        0.00       -1.23      3.95 o
  -3  10  16      209.89      229.47      9.73 o
  -2  10  16       38.39       44.57      4.43 o
  -1  10  16        2.11        2.35      2.56 o
   0  10  16        2.01        1.67      2.70 o
   1  10  16        0.00        1.62      4.50 o
   2  10  16       17.18       21.03      4.37 o
   3  10  16        3.79        2.15      4.00 o
  -3  11  16       37.77       37.48      4.53 o
  -2  11  16        2.34        6.40      2.80 o
  -1  11  16        7.29        1.21      3.71 o
   0  11  16       56.78       63.98      7.70 o
   1  11  16      126.31      124.29      8.54 o
   2  11  16       10.53       12.99      3.70 o
  -2  12  16       28.23       26.99      5.08 o
  -1  12  16      329.83      379.23     17.50 o
   0  12  16        2.54        5.22      2.81 o
   1  12  16        4.55        7.57      3.26 o
   2  12  16       94.52       76.45      6.67 o
  -2  13  16       35.47       45.80      6.20 o
  -1  13  16       27.38       29.04      6.81 o
   0  13  16       14.66       18.32      3.61 o
   1  13  16      208.00      181.42      8.72 o
   2  13  16       40.85       44.05     11.79 o
  -1  14  16        5.28        7.40      4.65 o
   0  14  16        6.03        2.58      2.76 o
   1  14  16        5.01        2.28      3.24 o
   0  15  16       83.32       90.06     11.31 o
  -4   1  17       16.21       20.12      3.30 o
  -3   1  17        0.28        3.10      1.78 o
  -2   1  17       56.47       56.06      4.82 o
  -1   1  17        6.40        3.20      2.39 o
   0   1  17       74.02       70.27      3.35 o
   1   1  17      395.87      397.62     10.70 o
   2   1  17       78.96       79.34      4.77 o
   3   1  17        3.60        2.77      6.28 o
   4   1  17        0.01        1.87      6.35 o
  -4   2  17        0.10        3.77      2.74 o
  -3   2  17        0.28        1.51      1.69 o
  -2   2  17       96.69       84.83      4.44 o
  -1   2  17      182.14      159.64      8.26 o
   0   2  17      317.92      291.38     10.30 o
   1   2  17        5.42        6.16      1.63 o
   2   2  17      197.03      201.79      7.80 o
   3   2  17      357.79      378.25     17.92 o
   4   2  17       39.00       39.69      5.79 o
  -4   3  17        0.15        1.13      2.85 o
  -3   3  17      303.03      323.39     11.69 o
  -2   3  17      126.81      118.79      5.63 o
  -1   3  17       12.58       13.99      3.26 o
   0   3  17       15.02        5.60      2.56 o
   1   3  17       14.81       16.73      2.17 o
   2   3  17       95.38      105.00      5.34 o
   3   3  17        0.14        6.95      3.35 o
   4   3  17        8.87       12.90      4.53 o
  -4   4  17        2.19        6.62      3.34 o
  -3   4  17       14.71       15.01      5.05 o
  -2   4  17        8.90        9.15      2.02 o
  -1   4  17      633.44      603.22     18.50 o
   0   4  17       31.24       23.16      3.19 o
   1   4  17        3.34        0.61      1.50 o
   2   4  17      103.12      116.39      5.71 o
   3   4  17      226.25      238.06     13.81 o
   4   4  17       53.80       62.00      9.49 o
  -4   5  17       49.40       46.94      9.27 o
  -3   5  17       59.95       61.06      4.88 o
  -2   5  17       29.17       25.83      3.26 o
  -1   5  17        0.04        2.41      2.01 o
   0   5  17      172.42      180.68      7.11 o
   1   5  17      172.35      167.01      6.83 o
   2   5  17        0.86        1.69      2.93 o
   3   5  17      146.27      141.92      9.38 o
  -3   6  17      135.37      123.19      6.75 o
  -2   6  17       32.79       34.87      3.79 o
  -1   6  17        0.22        2.36      2.13 o
   0   6  17      114.93      114.47      5.53 o
   1   6  17      154.49      156.49      8.15 o
   2   6  17       72.39       73.13      5.96 o
   3   6  17        2.02        2.39      2.95 o
  -3   7  17       35.66       37.94      4.19 o
  -2   7  17       71.55       73.84      5.28 o
  -1   7  17       11.33        8.09      3.18 o
   0   7  17        4.63        4.83      1.90 o
   1   7  17      170.76      172.15      7.29 o
   2   7  17        2.84        2.52      4.06 o
   3   7  17       17.49       15.33      5.40 o
  -3   8  17        3.00        2.68      2.60 o
  -2   8  17      164.46      162.34      6.50 o
  -1   8  17      141.63      142.58      6.14 o
   0   8  17       20.34       21.03      2.67 o
   1   8  17       30.94       27.16      3.42 o
   2   8  17       10.69        8.43      3.42 o
   3   8  17        0.00        1.58      4.83 o
  -3   9  17      116.19      113.21      6.88 o
  -2   9  17        3.68        5.40      2.52 o
  -1   9  17       11.52       12.80      3.15 o
   0   9  17      492.88      551.41     20.80 o
   1   9  17        2.10        4.25      2.47 o
   2   9  17        0.24        3.39      2.59 o
   3   9  17       39.28       23.67      6.24 o
  -3  10  17       70.10       67.89      4.66 o
  -2  10  17        0.16        3.85      2.74 o
  -1  10  17        4.77        7.81      2.76 o
   0  10  17       39.40       34.53      3.95 o
   1  10  17       72.53       78.28     11.70 o
   2  10  17        0.00        1.59      2.55 o
  -2  11  17       46.56       44.44      6.39 o
  -1  11  17        0.11        5.49      4.07 o
   0  11  17        1.95        3.38      2.70 o
   1  11  17       36.81       42.56      5.17 o
   2  11  17       45.86       50.29      6.09 o
  -2  12  17       56.73       57.67      6.60 o
  -1  12  17        1.62        4.21      4.27 o
   0  12  17       21.80       24.35      5.70 o
   1  12  17      178.18      190.72     12.71 o
   2  12  17        3.67        0.84      3.36 o
  -1  13  17        0.08       -3.02      3.91 o
   0  13  17        4.92       10.20      3.35 o
   1  13  17       85.79      100.03      7.78 o
  -1  14  17        0.43       -2.90      6.59 o
   0  14  17       10.44       10.79      4.06 o
  -3   0  18        0.56        3.56      3.23 o
  -2   0  18      276.69      251.38     11.82 o
  -1   0  18      563.36      434.30     24.06 o
   0   0  18       70.09       87.52      8.91 o
   1   0  18      194.70      201.81      9.31 o
   2   0  18      160.80      186.63     12.82 o
   3   0  18      136.81      132.97     11.46 o
  -4   1  18       48.63       62.53      9.49 o
  -3   1  18        5.48        8.62      2.30 o
  -2   1  18       11.08        6.77      2.10 o
  -1   1  18      155.09      108.99      6.79 o
   0   1  18       89.74       85.04      4.61 o
   1   1  18       14.29       14.22      2.31 o
   2   1  18        6.88        6.10      4.04 o
   3   1  18      100.73      121.48      7.76 o
  -3   2  18       22.07       29.74      3.33 o
  -2   2  18       10.99       11.78      2.41 o
  -1   2  18        5.66        9.64      2.96 o
   0   2  18      467.07      428.28     13.34 o
   1   2  18       37.13       38.60      2.90 o
   2   2  18      243.30      269.32     11.60 o
   3   2  18       85.54      111.48      7.53 o
  -3   3  18        0.43        0.97      2.32 o
  -2   3  18       49.56       38.89      3.32 o
  -1   3  18        8.80        9.72      2.97 o
   0   3  18        9.33        7.45      2.49 o
   1   3  18       63.06       60.62      5.77 o
   2   3  18        1.34        4.03      2.24 o
   3   3  18        6.71       11.83      3.80 o
  -3   4  18        5.50        2.64      2.54 o
  -2   4  18       45.42       51.52      3.69 o
  -1   4  18        1.05       -0.08      2.53 o
   0   4  18       74.30       68.06      4.39 o
   1   4  18        3.47        2.79      1.94 o
   2   4  18       41.35       46.43      3.91 o
   3   4  18      156.66      152.66      8.74 o
  -3   5  18       13.90       13.90      3.17 o
  -2   5  18        7.91        9.69      2.53 o
  -1   5  18       62.99       46.62      4.21 o
   0   5  18      230.82      217.68      8.27 o
   1   5  18      202.94      186.31      9.18 o
   2   5  18        0.26        2.73      2.74 o
   3   5  18        9.34        9.31      5.01 o
  -3   6  18       10.46        8.76      3.01 o
  -2   6  18      157.13      169.42      7.83 o
  -1   6  18        1.39        1.37      2.28 o
   0   6  18       27.32       20.68      2.81 o
   1   6  18        3.75        1.17      2.57 o
   2   6  18        0.11        3.62      2.99 o
   3   6  18        0.89        3.12      4.70 o
  -3   7  18        8.15       12.27      3.24 o
  -2   7  18       24.72       26.93      3.77 o
  -1   7  18        8.62       11.72      2.97 o
   0   7  18       71.54       72.09      7.40 o
   1   7  18       24.36       34.38      7.20 o
   2   7  18        0.43        0.29      2.80 o
   3   7  18        2.41        2.50      4.79 o
  -3   8  18       55.92       62.54      5.43 o
  -2   8  18       35.97       40.39      4.41 o
  -1   8  18       30.46       28.94      3.36 o
   0   8  18        6.84        5.08      2.44 o
   1   8  18       33.32       30.99      3.73 o
   2   8  18        4.30        7.52      5.01 o
   3   8  18        3.32        4.61      4.79 o
  -3   9  18       30.56       39.49      6.37 o
  -2   9  18       55.65       59.58      4.41 o
  -1   9  18        8.23       13.36      2.78 o
   0   9  18        7.07       10.38      2.77 o
   1   9  18       32.69       35.76      4.00 o
   2   9  18       10.51        6.21      3.48 o
  -2  10  18        0.98        2.77      3.64 o
  -1  10  18       15.44        4.80      4.07 o
   0  10  18        5.08        4.39      2.91 o
   1  10  18        6.29       11.63      3.07 o
   2  10  18       13.19        7.06      2.96 o
  -2  11  18       36.19       47.85      7.71 o
  -1  11  18      104.79      130.12      9.85 o
   0  11  18       15.42        6.69      3.68 o
   1  11  18       60.28       70.40      6.40 o
   2  11  18       81.91       75.02      5.81 o
  -1  12  18        5.03        4.51      4.40 o
   0  12  18        1.81        4.74      3.58 o
   1  12  18        0.60       -3.79      5.31 o
  -1  13  18        6.83        0.57      6.89 o
   0  13  18       55.60       87.85      9.02 o
   1  13  18        0.11        3.57      3.73 o
  -3   1  19        3.69        6.09      2.40 o
  -2   1  19        0.08        2.70      1.98 o
  -1   1  19       12.43       12.44      3.33 o
   0   1  19       30.53       21.76      3.69 o
   1   1  19       29.22       22.48      2.87 o
   2   1  19        2.55        3.59      2.73 o
   3   1  19       36.98       39.81      5.11 o
  -3   2  19      178.93      208.56      9.03 o
  -2   2  19        2.74        4.47      2.03 o
  -1   2  19       25.10       21.62      3.99 o
   0   2  19        0.91        5.25      2.66 o
   1   2  19       12.61       12.93      2.81 o
   2   2  19       16.11       14.65      4.50 o
   3   2  19        0.55        5.53      6.89 o
  -3   3  19        0.06        1.41      2.51 o
  -2   3  19        0.00        1.37      1.91 o
  -1   3  19      135.88      114.08      8.65 o
   0   3  19      100.62       77.04      7.53 o
   1   3  19       76.81       80.16      5.96 o
   2   3  19      165.82      206.21     14.01 o
   3   3  19       49.46       57.46      5.90 o
  -3   4  19        8.00        7.15      5.27 o
  -2   4  19        2.95        8.62      2.84 o
  -1   4  19       12.71        3.88      2.37 o
   0   4  19       83.00       79.60      6.44 o
   1   4  19        0.75        3.02      2.59 o
   2   4  19        2.26        1.19      3.69 o
   3   4  19        5.42        8.61      5.23 o
  -3   5  19       61.27       69.51      5.61 o
  -2   5  19       33.81       37.10      4.21 o
  -1   5  19        5.18        5.94      2.57 o
   0   5  19       20.81       29.57      8.87 o
   1   5  19      151.14      136.99      7.75 o
   2   5  19       47.22       52.12      7.07 o
   3   5  19        1.44        7.29      5.58 o
  -3   6  19        4.47        3.14      3.26 o
  -2   6  19       25.35       36.94      4.25 o
  -1   6  19        5.91        8.51      2.94 o
   0   6  19        9.58        8.61      2.49 o
   1   6  19       36.75       33.10      4.30 o
   2   6  19       30.49       30.66      4.62 o
   3   6  19       41.24       48.57      7.77 o
  -3   7  19       19.21       24.86      5.46 o
  -2   7  19       22.81       23.51      3.68 o
  -1   7  19       14.91       12.42      3.25 o
   0   7  19        1.24       -0.08      2.83 o
   1   7  19      195.94      182.63      9.48 o
   2   7  19        9.57        8.11      3.29 o
   3   7  19       73.59       89.32     10.14 o
  -2   8  19       13.92       10.69      3.11 o
  -1   8  19       70.89       85.65      6.14 o
   0   8  19       20.38       25.82      7.03 o
   1   8  19       35.93       33.49      8.10 o
   2   8  19        6.28        4.34      3.29 o
  -2   9  19        0.20        4.90      2.93 o
  -1   9  19      144.98      156.25      6.91 o
   0   9  19        2.38        3.42      3.75 o
   1   9  19        9.13        7.16      2.85 o
   2   9  19      319.87      311.24     27.77 o
  -2  10  19       57.32       79.34      7.91 o
  -1  10  19        2.32        3.02      3.36 o
   0  10  19        1.31        1.90      3.27 o
   1  10  19        4.05        7.61      2.91 o
   2  10  19        1.09        6.37      4.61 o
  -1  11  19        0.08        4.07      4.59 o
   0  11  19       29.38       32.26      6.36 o
   1  11  19       42.03       38.69      4.63 o
  -1  12  19       40.45       51.99     11.68 o
   0  12  19        3.01        3.62      5.13 o
   1  12  19       54.23       62.42     11.04 o
  -3   0  20        5.42        6.07      3.55 o
  -2   0  20        0.02        2.18      2.91 o
  -1   0  20        1.04       -2.50      3.38 o
   0   0  20       83.04       67.76      8.43 o
   1   0  20        4.87        7.55      4.30 o
   2   0  20       44.29       44.97      6.81 o
   3   0  20      182.29      252.32     17.30 o
  -3   1  20        2.31        5.66      3.04 o
  -2   1  20       77.02       63.19      4.40 o
  -1   1  20        0.37        2.05      2.68 o
   0   1  20       35.20       23.12      4.03 o
   1   1  20        4.26        2.47      2.59 o
   2   1  20        3.09        3.56      4.04 o
   3   1  20        7.17        7.57      3.69 o
  -3   2  20        3.50        2.03      2.83 o
  -2   2  20      131.05      142.85      6.19 o
  -1   2  20        1.57       -0.49      2.55 o
   0   2  20        2.55        2.12      2.65 o
   1   2  20       43.27       46.38      5.43 o
   2   2  20        0.97        6.98      4.26 o
   3   2  20        5.00        5.88      5.27 o
  -3   3  20        1.70        5.33      2.99 o
  -2   3  20       12.93       13.99      2.61 o
  -1   3  20        3.65        2.77      2.78 o
   0   3  20        5.62        0.63      2.74 o
   1   3  20       28.16       23.81      6.67 o
   2   3  20        5.50        4.92      4.13 o
   3   3  20        7.93       10.85      5.66 o
  -3   4  20       23.77       28.37      5.66 o
  -2   4  20        0.86       -1.26      2.35 o
  -1   4  20        3.30        4.62      2.46 o
   0   4  20        0.05        0.63      2.60 o
   1   4  20       31.28       18.59      3.75 o
   2   4  20       22.25       19.89      5.36 o
   3   4  20        1.80       12.30      5.84 o
  -3   5  20        0.47        8.21      4.21 o
  -2   5  20      158.55      195.49      9.01 o
  -1   5  20       22.56       22.31      3.59 o
   0   5  20       81.47       94.61      7.32 o
   1   5  20       13.75       16.52      3.62 o
   2   5  20       64.75       48.44      7.11 o
  -2   6  20        0.64        0.58      3.76 o
  -1   6  20       10.85       10.12      3.11 o
   0   6  20       93.84       95.44      8.43 o
   1   6  20       61.27       68.97     12.56 o
   2   6  20       57.04       50.54      7.29 o
  -2   7  20       41.24       45.16      4.91 o
  -1   7  20       53.12       77.14      5.87 o
   0   7  20        0.40       12.30      5.80 o
   1   7  20       40.93       37.15      5.09 o
   2   7  20       48.48       62.36      7.77 o
  -2   8  20        6.77        8.93      3.61 o
  -1   8  20      122.48      166.94      9.13 o
   0   8  20        5.60       16.99      6.67 o
   1   8  20       13.87       13.08      9.29 o
   2   8  20       14.55       12.73      5.05 o
  -2   9  20       10.22       17.19      4.83 o
  -1   9  20       38.50       46.84      6.76 o
   0   9  20        0.09        6.15      6.28 o
   1   9  20        0.08        3.38      3.13 o
   2   9  20        6.26        9.57      5.14 o
  -1  10  20        4.65       10.01      3.91 o
   0  10  20        1.97        1.11      3.72 o
   1  10  20       74.47       93.86      6.51 o
  -1  11  20        0.11        5.62      5.97 o
   0  11  20       61.07       64.98      6.67 o
  -3   1  21       53.07       58.89      9.53 o
  -2   1  21       10.21       13.22      2.85 o
  -1   1  21       98.89       95.86     21.52 o
   0   1  21       23.18       20.81      8.32 o
   1   1  21       16.54       22.36      5.18 o
  -2   2  21       56.02       63.09      5.25 o
  -1   2  21       56.11       50.22     10.30 o
   0   2  21       21.77       25.48      4.37 o
   1   2  21       56.25       46.55      7.64 o
   2   2  21        0.82        8.69      4.74 o
  -2   3  21       29.63       38.44      4.46 o
  -1   3  21        0.25        2.52      3.63 o
   0   3  21       18.24       26.58      9.11 o
   1   3  21       42.91       25.69      6.50 o
   2   3  21        3.03        8.87      4.70 o
  -2   4  21        1.83        5.12      3.03 o
  -1   4  21      135.08      128.08      7.37 o
   0   4  21       26.99       36.22      5.08 o
   1   4  21       13.91        5.23      4.87 o
   2   4  21        0.23        7.29      4.57 o
  -2   5  21        2.30        4.84      3.01 o
  -1   5  21       14.15        9.99      3.23 o
   0   5  21       39.14       41.47      5.31 o
   1   5  21       44.51       38.86      7.82 o
   2   5  21        0.90       -3.73      3.73 o
  -2   6  21        0.94        4.21      3.14 o
  -1   6  21        5.79        6.65      3.38 o
   0   6  21       11.13       13.00      6.19 o
   1   6  21       11.86       10.71      5.84 o
   2   6  21        4.62        4.00      4.17 o
  -2   7  21       10.90       13.97      4.60 o
  -1   7  21       45.90       62.71      6.03 o
   0   7  21       10.12       16.34      6.72 o
   1   7  21        2.47       14.93      6.63 o
   2   7  21        6.89       10.50      5.01 o
  -1   8  21       84.68      100.94     10.06 o
   0   8  21       41.64       50.02      9.53 o
   1   8  21       96.14      111.54     13.00 o
  -1   9  21       34.16       43.82     10.06 o
   0   9  21        0.07        8.54      4.61 o
   1   9  21       82.22       83.35     11.99 o
   0  10  21       74.91       84.69     10.47 o
  -2   0  22       12.14       18.60      4.83 o
  -1   0  22      152.81      157.51     13.26 o
   0   0  22        0.16        2.72      4.22 o
  -2   1  22        7.55       12.32      3.72 o
  -1   1  22       76.44      108.03      8.24 o
   0   1  22      103.60      107.99      8.06 o
   1   1  22       70.18       85.85     10.19 o
  -2   2  22        2.94        3.24      2.59 o
  -1   2  22        9.12        4.19      3.57 o
   0   2  22        6.06        7.84      3.57 o
   1   2  22       89.25      105.04     11.42 o
  -2   3  22       31.20       42.23      5.53 o
  -1   3  22        5.72        7.69      3.21 o
   0   3  22        3.77        6.66      3.49 o
   1   3  22        8.66       10.89      5.58 o
  -2   4  22       52.18       60.90      9.99 o
  -1   4  22        3.98        4.67      2.92 o
   0   4  22      224.22      253.50     12.61 o
   1   4  22        1.42        4.52      5.31 o
  -2   5  22        3.22        4.45      6.56 o
  -1   5  22        0.03        4.91      3.53 o
   0   5  22        6.63       13.39      6.59 o
   1   5  22       19.65       24.24      6.76 o
  -1   6  22        1.11        1.97      3.03 o
   0   6  22       38.81       57.92      9.88 o
   1   6  22       12.35       12.78      6.32 o
  -1   7  22        0.82        3.56      4.61 o
   0   7  22       47.15       61.21     10.63 o
   1   7  22       69.86       70.70     10.98 o
  -1   8  22        2.39        3.21      5.66 o
   0   8  22       49.86       67.01     11.07 o
  -1   1  23        6.82       16.09      5.71 o
   0   1  23        7.11       13.30      4.11 o
  -1   2  23        3.63        7.50      3.20 o
   0   2  23        3.10        4.12      3.66 o
  -1   3  23        0.47        2.13      3.17 o
   0   3  23       24.48       25.33      4.89 o
   1   3  23       41.98       40.53      8.08 o
  -1   4  23        6.51        7.86      3.58 o
   0   4  23        6.15        5.49      5.71 o
   1   4  23       61.63       52.56      9.09 o
  -1   5  23       27.66       34.45      4.82 o
   0   5  23        9.31       16.34      7.33 o
   1   5  23       24.08       19.80      7.38 o
   0   6  23        5.54        6.98      6.32 o
  -1   0  24      106.09      128.18     13.61 o
   0   0  24        0.39        1.41      5.45 o
  -1   1  24        6.11        7.19      3.47 o
   0   1  24        0.61        8.46      5.91 o
   0   2  24       61.28       63.15     10.10 o
   0   3  24       30.74       31.00      8.43 o
 
